# Supplementary material for: trans-Bis(thio­cyanato-κN)tetra­kis­(3,4,5-trimethyl-1H-pyrazole-κN 2)nickel(II)–3,4,5-trimethyl-1H-pyrazole (1/1)
Source: Acta Crystallogr Sect E Struct Rep Online. 2011 Oct 29;67(Pt 11):m1603–4. doi: 10.1107/S1600536811041419 (PMC3247526; doi:10.1107/S1600536811041419)
Supplement: Supplementary file 1 [file e-67-m1603-sup1.cif]

##############################################################################
#                                                                            #
# This CIF contains the data in a paper accepted for publication in          #
# Acta Crystallographica Section E. It conforms to the requirements of       #
# Notes for Authors for Acta Crystallographica Section E, and has been       #
# peer reviewed under the auspices of the IUCr Commission on Journals.       #
#                                                                            #
# Full details of the Crystallographic Information File format               #
# are given in the paper "The Crystallographic Information File (CIF):       #
# a New Standard Archive File for Crystallography" by S. R. Hall, F. H.      #
# Allen and I. D. Brown [Acta Cryst. (1991), A47, 655-685].                  #
#                                                                            #
# The current version of the core CIF dictionary is obtainable from          #
# ftp://ftp.iucr.org/pub/cif_core.dic.                                       #
#                                                                            #
# Software is freely available for graphical display of the structure(s)     #
# in this CIF. For information consult the CIF software page                 #
# http://www.iucr.org/resources/cif/software.                                #
#                                                                            #
# This file may be used for bona fide research purposes within the           #
# scientific community so long as proper attribution is given to the journal # 
# article from which it was obtained.                                        #
#                                                                            #
##############################################################################
data_global
_audit_creation_method     'form.cif (version 2.0)'
_journal_data_validation_number     ?
_journal_date_recd_electronic     2011-09-29
_journal_date_accepted     2011-10-07
_journal_name_full     'Acta Crystallographica, Section E'
_journal_year     2011
_journal_volume     67
_journal_issue     11
_journal_page_first     m1603
_journal_page_last     m1604
_journal_paper_category     QM
_journal_coeditor_code     TK2796
_publ_contact_author_name     'Dr. Moayad Hossaini Sadr '
_publ_contact_author_address
;
Department of Chemistry,
  Azarbaijan University of Tarbiat Moallem,
  Tabriz,
   Iran
;
_publ_contact_author_email     'sadr@azaruniv.edu'
_publ_contact_author_fax     '+98-(0)412-4327541'
_publ_contact_author_phone     '+98-(0)412-4327541'
_publ_section_title
;\
<i>trans</i>-Bis(thiocyanato-\k<i>N</i>)tetrakis(3,4,5-trimethyl-1<i>H</i>-\
pyrazole-\k<i>N</i>^2^)nickel(II)--3,4,5-trimethyl-1<i>H</i>-pyrazole (1/1)
;
loop_
    _publ_author_name
    _publ_author_address
    'Hossaini Sadr, Moayad'
;
  Department of Chemistry,
  Azarbaijan University of Tarbiat Moallem,
  Tabriz,
   Iran
;
    'Engle, James T.'
;
Department of Chemistry,
University of Akron,
Akron,
Ohio 44325,
USA
;
    'Ziegler, Christopher J.'
;
Department of Chemistry,
University of Akron,
Akron,
Ohio 44325,
USA
;
    'Soltani, Behzad'
;
  Department of Chemistry,
  Azarbaijan University of Tarbiat Moallem,
  Tabriz,
   Iran
;
    'Mousavi, Zahra'
;
  Department of Chemistry,
  Azarbaijan University of Tarbiat Moallem,
  Tabriz,
   Iran
;
data_I
_audit_creation_method     SHELXL-97
_chemical_name_systematic
;
<i>trans</i>-Bis(thiocyanato-\k<i>N</i>)tetrakis(3,4,5-trimethyl-1<i>H</i>-
pyrazole-\k<i>N</i>^2^)nickel(II)--3,4,5-trimethyl-1<i>H</i>-pyrazole (1/1)
;
_chemical_name_common
;
;
_chemical_formula_moiety     'C26 H40 N10 Ni S2, C6 H10 N2'
_chemical_formula_sum     'C32 H50 N12 Ni S2'
_chemical_formula_iupac     '[Ni (N C S)2 (C6 H10 N2)4], C6 H10 N2'
_chemical_formula_weight     725.67
_chemical_melting_point     ?
_symmetry_cell_setting     triclinic
_symmetry_space_group_name_H-M     'P -1'
_symmetry_space_group_name_Hall     '-P 1'
loop_
    _symmetry_equiv_pos_as_xyz
    'x, y, z'
    '-x, -y, -z'
_cell_length_a     8.640(8)
_cell_length_b     12.561(11)
_cell_length_c     19.30(2)
_cell_angle_alpha     101.815(15)
_cell_angle_beta     98.817(16)
_cell_angle_gamma     107.895(11)
_cell_volume     1898(3)
_cell_formula_units_Z     2
_cell_measurement_reflns_used     2348
_cell_measurement_theta_min     2.22
_cell_measurement_theta_max     23.63
_cell_measurement_temperature     100(2)
_exptl_crystal_description     plate
_exptl_crystal_colour     blue
_exptl_crystal_size_max     0.20
_exptl_crystal_size_mid     0.20
_exptl_crystal_size_min     0.03
_exptl_crystal_density_diffrn     1.270
_exptl_crystal_density_meas     ?
_exptl_crystal_density_method     'not measured'
_exptl_crystal_F_000     772
_exptl_absorpt_coefficient_mu     0.661
_exptl_absorpt_correction_type     multi-scan
_exptl_absorpt_process_details     '(SADABS; Sheldrick, 1996)'
_exptl_absorpt_correction_T_min     0.8792
_exptl_absorpt_correction_T_max     0.9805
_exptl_special_details
;
Estimated minimum and maximum transmission: 0.5159 0.7457
;
_diffrn_ambient_temperature     100(2)
_diffrn_radiation_type     MoK\a
_diffrn_radiation_wavelength     0.71073
_diffrn_radiation_source     'fine-focus sealed tube'
_diffrn_radiation_monochromator     graphite
_diffrn_measurement_device_type     'Bruker APEXII CCD'
_diffrn_measurement_method     '\f and \w scans'
_diffrn_detector_area_resol_mean     ?
_diffrn_reflns_number     13255
_diffrn_reflns_av_R_equivalents     0.0717
_diffrn_reflns_av_sigmaI/netI     0.1157
_diffrn_reflns_theta_min     1.11
_diffrn_reflns_theta_max     25.00
_diffrn_reflns_theta_full     25.00
_diffrn_measured_fraction_theta_max     0.990
_diffrn_measured_fraction_theta_full     0.990
_diffrn_reflns_limit_h_min     -10
_diffrn_reflns_limit_h_max     10
_diffrn_reflns_limit_k_min     -14
_diffrn_reflns_limit_k_max     14
_diffrn_reflns_limit_l_min     -22
_diffrn_reflns_limit_l_max     22
_diffrn_standards_number     0
_diffrn_standards_interval_count     .
_diffrn_standards_interval_time     .
_diffrn_standards_decay_%     ?
_refine_special_details
;
Refinement of <i>F</i>^2^ against ALL reflections. The weighted <i>R</i>-factor
<i>wR</i> and goodness of fit <i>S</i> are based on <i>F</i>^2^, conventional
<i>R</i>-factors <i>R</i> are based on <i>F</i>, with <i>F</i> set to zero for
negative <i>F</i>^2^. The threshold expression of <i>F</i>^2^ >
\s(<i>F</i>^2^) is used only for calculating <i>R</i>-factors(gt) <i>etc</i>.
and is not relevant to the choice of reflections for refinement.
<i>R</i>-factors based on <i>F</i>^2^ are statistically about twice as large
as those based on <i>F</i>, and <i>R</i>- factors based on ALL data will be
even larger.
;
_reflns_number_total     6625
_reflns_number_gt     4497
_reflns_threshold_expression     I>2\s(I)
_refine_ls_structure_factor_coef     Fsqd
_refine_ls_matrix_type     full
_refine_ls_R_factor_all     0.1056
_refine_ls_R_factor_gt     0.0733
_refine_ls_wR_factor_gt     0.1891
_refine_ls_wR_factor_ref     0.2398
_refine_ls_goodness_of_fit_ref     1.020
_refine_ls_restrained_S_all     1.020
_refine_ls_number_reflns     6625
_refine_ls_number_parameters     439
_refine_ls_number_restraints     0
_refine_ls_hydrogen_treatment     constr
_refine_ls_weighting_scheme     calc
_refine_ls_weighting_details
                 'calc w=1/[\s^2^(Fo^2^)+(0.1309P)^2^] where P=(Fo^2^+2Fc^2^)/3'
_atom_sites_solution_hydrogens     geom
_atom_sites_solution_primary     direct
_atom_sites_solution_secondary     difmap
_refine_ls_shift/su_max     0.000
_refine_ls_shift/su_mean     0.000
_refine_diff_density_max     0.782
_refine_diff_density_min     -1.306
_refine_ls_extinction_method     none
_refine_ls_extinction_coef     ?
loop_
    _atom_type_symbol
    _atom_type_description
    _atom_type_scat_dispersion_real
    _atom_type_scat_dispersion_imag
    _atom_type_scat_source
    'C' 'C' 0.0033 0.0016
                         'International Tables Vol C Tables 4.2.6.8 and 6.1.1.4'
    'H' 'H' 0.0000 0.0000
                         'International Tables Vol C Tables 4.2.6.8 and 6.1.1.4'
    'N' 'N' 0.0061 0.0033
                         'International Tables Vol C Tables 4.2.6.8 and 6.1.1.4'
    'Ni' 'Ni' 0.3393 1.1124
                         'International Tables Vol C Tables 4.2.6.8 and 6.1.1.4'
    'S' 'S' 0.1246 0.1234
                         'International Tables Vol C Tables 4.2.6.8 and 6.1.1.4'
_computing_data_collection     'APEX2 (Bruker, 2004)'
_computing_cell_refinement     'SAINT (Bruker, 2004)'
_computing_data_reduction     'SAINT (Bruker, 2004)'
_computing_structure_solution     'SHELXTL (Sheldrick, 2008)'
_computing_structure_refinement     'SHELXTL (Sheldrick, 2008)'
_computing_molecular_graphics     'SHELXTL (Sheldrick, 2008)'
_computing_publication_material
                             'SHELXTL (Sheldrick, 2008) and PLATON (Spek, 2009)'
loop_
    _atom_site_type_symbol
    _atom_site_label
    _atom_site_fract_x
    _atom_site_fract_y
    _atom_site_fract_z
    _atom_site_U_iso_or_equiv
    _atom_site_adp_type
    _atom_site_calc_flag
    _atom_site_refinement_flags
    _atom_site_occupancy
    _atom_site_symmetry_multiplicity
    _atom_site_disorder_assembly
    _atom_site_disorder_group
    Ni Ni1 0.82210(8) 0.80401(6) 0.72446(4) 0.0256(2) Uani d . 1 1 . .
    S S1 0.23581(18) 0.61334(13) 0.71314(9) 0.0378(4) Uani d . 1 1 . .
    S S2 1.41564(18) 0.96437(13) 0.82925(8) 0.0377(4) Uani d . 1 1 . .
    N N1 1.0794(6) 0.8855(4) 0.7525(2) 0.0309(11) Uani d . 1 1 . .
    N N2 0.5670(6) 0.7197(4) 0.7044(2) 0.0314(11) Uani d . 1 1 . .
    N N3 0.8625(6) 0.6637(4) 0.7608(2) 0.0270(10) Uani d . 1 1 . .
    N N4 0.9828(6) 0.6877(4) 0.8216(2) 0.0305(11) Uani d . 1 1 . .
    H H4 1.0376 0.7567 0.8491 0.037 Uiso d R 1 1 . .
    N N5 0.7197(6) 0.8244(4) 0.8696(2) 0.0285(10) Uani d . 1 1 . .
    H H5 0.6683 0.7505 0.8556 0.034 Uiso d R 1 1 . .
    N N6 0.8146(6) 0.8857(4) 0.8304(2) 0.0310(11) Uani d . 1 1 . .
    N N7 0.6340(6) 0.9627(4) 0.6944(2) 0.0314(11) Uani d . 1 1 . .
    H H7 0.5738 0.9364 0.7229 0.038 Uiso d R 1 1 . .
    N N8 0.7747(6) 0.9386(4) 0.6841(2) 0.0305(11) Uani d . 1 1 . .
    N N9 0.9785(5) 0.7043(4) 0.6119(2) 0.0282(10) Uani d . 1 1 . .
    H H9 1.0544 0.7099 0.6483 0.034 Uiso d R 1 1 . .
    N N10 0.8375(6) 0.7269(4) 0.6191(2) 0.0302(11) Uani d . 1 1 . .
    C C1 0.4274(7) 0.6768(4) 0.7076(3) 0.0251(12) Uani d . 1 1 . .
    C C2 1.2198(7) 0.9184(4) 0.7837(3) 0.0270(12) Uani d . 1 1 . .
    C C3 0.6728(7) 0.4835(5) 0.6679(3) 0.0352(14) Uani d . 1 1 . .
    H H3A 0.6323 0.5387 0.6484 0.053 Uiso calc R 1 1 . .
    H H3B 0.5802 0.4272 0.6793 0.053 Uiso calc R 1 1 . .
    H H3C 0.7174 0.4427 0.6315 0.053 Uiso calc R 1 1 . .
    C C4 0.8071(7) 0.5473(5) 0.7351(3) 0.0291(12) Uani d . 1 1 . .
    C C5 0.8928(7) 0.4983(5) 0.7804(3) 0.0299(13) Uani d . 1 1 . .
    C C6 0.8723(8) 0.3719(5) 0.7691(4) 0.0442(16) Uani d . 1 1 . .
    H H6A 0.9432 0.3625 0.8105 0.066 Uiso calc R 1 1 . .
    H H6B 0.9053 0.3446 0.7243 0.066 Uiso calc R 1 1 . .
    H H6C 0.7551 0.3263 0.7651 0.066 Uiso calc R 1 1 . .
    C C7 1.0077(7) 0.5912(5) 0.8347(3) 0.0310(13) Uani d . 1 1 . .
    C C8 1.1416(8) 0.5985(5) 0.8954(3) 0.0411(15) Uani d . 1 1 . .
    H H8A 1.2510 0.6359 0.8860 0.062 Uiso calc R 1 1 . .
    H H8B 1.1311 0.5202 0.8993 0.062 Uiso calc R 1 1 . .
    H H8C 1.1314 0.6443 0.9410 0.062 Uiso calc R 1 1 . .
    C C9 0.6137(8) 0.8441(5) 0.9821(3) 0.0413(15) Uani d . 1 1 . .
    H H9A 0.5707 0.7590 0.9656 0.062 Uiso calc R 1 1 . .
    H H9B 0.5199 0.8724 0.9818 0.062 Uiso calc R 1 1 . .
    H H9C 0.6838 0.8694 1.0316 0.062 Uiso calc R 1 1 . .
    C C10 0.7156(7) 0.8919(5) 0.9321(3) 0.0294(12) Uani d . 1 1 . .
    C C11 0.8115(7) 1.0035(5) 0.9359(3) 0.0306(13) Uani d . 1 1 . .
    C C12 0.8445(8) 1.1103(5) 0.9962(3) 0.0405(15) Uani d . 1 1 . .
    H H12A 0.7680 1.0920 1.0282 0.061 Uiso calc R 1 1 . .
    H H12B 0.8268 1.1717 0.9755 0.061 Uiso calc R 1 1 . .
    H H12C 0.9603 1.1367 1.0244 0.061 Uiso calc R 1 1 . .
    C C13 0.8712(7) 0.9970(5) 0.8722(3) 0.0315(13) Uani d . 1 1 . .
    C C14 0.9780(8) 1.0950(5) 0.8486(3) 0.0424(16) Uani d . 1 1 . .
    H H14A 1.0240 1.0640 0.8090 0.064 Uiso calc R 1 1 . .
    H H14B 1.0697 1.1467 0.8898 0.064 Uiso calc R 1 1 . .
    H H14C 0.9103 1.1385 0.8316 0.064 Uiso calc R 1 1 . .
    C C15 0.4515(9) 1.0713(6) 0.6552(4) 0.0557(19) Uani d . 1 1 . .
    H H15A 0.3498 1.0073 0.6265 0.084 Uiso calc R 1 1 . .
    H H15B 0.4671 1.1376 0.6343 0.084 Uiso calc R 1 1 . .
    H H15C 0.4411 1.0942 0.7055 0.084 Uiso calc R 1 1 . .
    C C16 0.6022(8) 1.0320(5) 0.6543(3) 0.0362(14) Uani d . 1 1 . .
    C C17 0.7260(8) 1.0574(5) 0.6166(3) 0.0367(14) Uani d . 1 1 . .
    C C18 0.7413(10) 1.1311(7) 0.5647(4) 0.060(2) Uani d . 1 1 . .
    H H18A 0.6539 1.0903 0.5200 0.090 Uiso calc R 1 1 . .
    H H18B 0.8514 1.1469 0.5532 0.090 Uiso calc R 1 1 . .
    H H18C 0.7286 1.2045 0.5869 0.090 Uiso calc R 1 1 . .
    C C19 0.8315(7) 0.9969(5) 0.6371(3) 0.0325(13) Uani d . 1 1 . .
    C C20 0.9860(7) 0.9949(5) 0.6126(3) 0.0382(14) Uani d . 1 1 . .
    H H20A 1.0500 0.9652 0.6453 0.057 Uiso calc R 1 1 . .
    H H20B 1.0541 1.0738 0.6135 0.057 Uiso calc R 1 1 . .
    H H20C 0.9556 0.9445 0.5630 0.057 Uiso calc R 1 1 . .
    C C21 0.5872(8) 0.7215(6) 0.5339(3) 0.0446(16) Uani d . 1 1 . .
    H H21A 0.5519 0.7419 0.5792 0.067 Uiso calc R 1 1 . .
    H H21B 0.5045 0.6485 0.5021 0.067 Uiso calc R 1 1 . .
    H H21C 0.5961 0.7834 0.5093 0.067 Uiso calc R 1 1 . .
    C C22 0.7537(7) 0.7075(5) 0.5509(3) 0.0320(13) Uani d . 1 1 . .
    C C23 0.8465(8) 0.6761(5) 0.5009(3) 0.0365(14) Uani d . 1 1 . .
    C C24 0.8004(9) 0.6557(7) 0.4202(3) 0.057(2) Uani d . 1 1 . .
    H H24A 0.8927 0.6445 0.3994 0.086 Uiso calc R 1 1 . .
    H H24B 0.7785 0.7231 0.4088 0.086 Uiso calc R 1 1 . .
    H H24C 0.6998 0.5863 0.3993 0.086 Uiso calc R 1 1 . .
    C C25 0.9900(7) 0.6730(5) 0.5424(3) 0.0306(13) Uani d . 1 1 . .
    C C26 1.1374(8) 0.6458(6) 0.5223(3) 0.0391(15) Uani d . 1 1 . .
    H H26A 1.2356 0.7173 0.5368 0.059 Uiso calc R 1 1 . .
    H H26B 1.1128 0.6124 0.4696 0.059 Uiso calc R 1 1 . .
    H H26C 1.1600 0.5900 0.5475 0.059 Uiso calc R 1 1 . .
    N N11 0.5554(6) 0.5762(4) 0.8632(3) 0.0380(12) Uani d . 1 1 . .
    N N12 0.4330(6) 0.4886(4) 0.8116(3) 0.0346(12) Uani d . 1 1 . .
    H H12 0.3677 0.4994 0.7775 0.042 Uiso d R 1 1 . .
    C C27 0.2961(9) 0.2742(5) 0.7681(4) 0.0502(17) Uani d . 1 1 . .
    H H27A 0.1842 0.2746 0.7714 0.075 Uiso calc R 1 1 . .
    H H27B 0.3111 0.2061 0.7814 0.075 Uiso calc R 1 1 . .
    H H27C 0.3086 0.2710 0.7182 0.075 Uiso calc R 1 1 . .
    C C28 0.4246(8) 0.3820(5) 0.8189(3) 0.0343(13) Uani d . 1 1 . .
    C C29 0.5492(7) 0.4002(5) 0.8791(3) 0.0348(14) Uani d . 1 1 . .
    C C30 0.6010(10) 0.3130(6) 0.9091(4) 0.058(2) Uani d . 1 1 . .
    H H30A 0.5258 0.2347 0.8815 0.088 Uiso calc R 1 1 . .
    H H30B 0.5955 0.3252 0.9603 0.088 Uiso calc R 1 1 . .
    H H30C 0.7157 0.3217 0.9052 0.088 Uiso calc R 1 1 . .
    C C31 0.6268(8) 0.5218(5) 0.9051(3) 0.0401(15) Uani d . 1 1 . .
    C C32 0.7669(8) 0.5892(6) 0.9702(4) 0.0469(17) Uani d . 1 1 . .
    H H32A 0.8139 0.6697 0.9678 0.070 Uiso calc R 1 1 . .
    H H32B 0.8539 0.5543 0.9709 0.070 Uiso calc R 1 1 . .
    H H32C 0.7248 0.5880 1.0145 0.070 Uiso calc R 1 1 . .
loop_
    _atom_site_aniso_label
    _atom_site_aniso_U_11
    _atom_site_aniso_U_22
    _atom_site_aniso_U_33
    _atom_site_aniso_U_12
    _atom_site_aniso_U_13
    _atom_site_aniso_U_23
    Ni1 0.0254(4) 0.0281(4) 0.0206(4) 0.0071(3) 0.0026(3) 0.0065(3)
    S1 0.0277(8) 0.0426(9) 0.0462(10) 0.0088(7) 0.0072(7) 0.0246(7)
    S2 0.0279(8) 0.0463(9) 0.0267(8) 0.0077(7) -0.0017(6) -0.0020(6)
    N1 0.033(3) 0.028(2) 0.025(3) 0.006(2) 0.000(2) 0.005(2)
    N2 0.032(3) 0.032(3) 0.021(2) 0.005(2) -0.003(2) 0.003(2)
    N3 0.029(2) 0.029(2) 0.018(2) 0.006(2) 0.0010(19) 0.0046(18)
    N4 0.035(3) 0.027(2) 0.022(2) 0.009(2) -0.004(2) 0.0030(19)
    N5 0.031(3) 0.025(2) 0.024(2) 0.004(2) 0.004(2) 0.0057(19)
    N6 0.040(3) 0.026(2) 0.022(2) 0.005(2) 0.003(2) 0.0064(19)
    N7 0.028(3) 0.044(3) 0.033(3) 0.018(2) 0.016(2) 0.017(2)
    N8 0.032(3) 0.031(3) 0.028(3) 0.010(2) 0.006(2) 0.010(2)
    N9 0.021(2) 0.039(3) 0.029(3) 0.013(2) 0.007(2) 0.014(2)
    N10 0.032(3) 0.040(3) 0.021(2) 0.014(2) 0.005(2) 0.011(2)
    C1 0.027(3) 0.026(3) 0.024(3) 0.013(2) 0.003(2) 0.010(2)
    C2 0.040(3) 0.025(3) 0.017(3) 0.010(2) 0.010(2) 0.006(2)
    C3 0.036(3) 0.031(3) 0.030(3) 0.007(3) 0.001(3) 0.001(2)
    C4 0.030(3) 0.030(3) 0.022(3) 0.005(2) 0.006(2) 0.007(2)
    C5 0.035(3) 0.029(3) 0.028(3) 0.011(3) 0.012(3) 0.008(2)
    C6 0.051(4) 0.034(3) 0.043(4) 0.011(3) 0.009(3) 0.009(3)
    C7 0.038(3) 0.034(3) 0.022(3) 0.014(3) 0.007(2) 0.008(2)
    C8 0.056(4) 0.044(4) 0.025(3) 0.023(3) 0.001(3) 0.010(3)
    C9 0.044(4) 0.049(4) 0.023(3) 0.008(3) 0.009(3) 0.004(3)
    C10 0.025(3) 0.040(3) 0.018(3) 0.010(2) 0.000(2) 0.002(2)
    C11 0.031(3) 0.034(3) 0.022(3) 0.013(3) -0.001(2) 0.000(2)
    C12 0.040(4) 0.036(3) 0.034(3) 0.008(3) 0.003(3) -0.003(3)
    C13 0.032(3) 0.030(3) 0.029(3) 0.008(2) 0.003(2) 0.007(2)
    C14 0.049(4) 0.024(3) 0.041(4) -0.001(3) 0.007(3) 0.004(3)
    C15 0.055(4) 0.068(5) 0.068(5) 0.038(4) 0.030(4) 0.033(4)
    C16 0.036(3) 0.036(3) 0.042(4) 0.017(3) 0.010(3) 0.015(3)
    C17 0.044(4) 0.042(3) 0.033(3) 0.019(3) 0.010(3) 0.019(3)
    C18 0.070(5) 0.067(5) 0.061(5) 0.030(4) 0.027(4) 0.038(4)
    C19 0.037(3) 0.032(3) 0.026(3) 0.009(3) 0.006(3) 0.009(2)
    C20 0.036(3) 0.049(4) 0.037(4) 0.018(3) 0.016(3) 0.018(3)
    C21 0.037(3) 0.071(5) 0.021(3) 0.018(3) -0.001(3) 0.007(3)
    C22 0.032(3) 0.042(3) 0.024(3) 0.015(3) 0.005(2) 0.012(2)
    C23 0.043(4) 0.045(4) 0.023(3) 0.017(3) 0.008(3) 0.008(3)
    C24 0.060(5) 0.085(6) 0.030(4) 0.035(4) 0.009(3) 0.009(4)
    C25 0.038(3) 0.034(3) 0.027(3) 0.018(3) 0.011(3) 0.013(2)
    C26 0.040(4) 0.052(4) 0.034(3) 0.024(3) 0.014(3) 0.014(3)
    N11 0.039(3) 0.037(3) 0.032(3) 0.005(2) 0.006(2) 0.011(2)
    N12 0.037(3) 0.035(3) 0.028(3) 0.008(2) 0.001(2) 0.013(2)
    C27 0.057(4) 0.041(4) 0.046(4) 0.011(3) 0.008(3) 0.010(3)
    C28 0.039(3) 0.034(3) 0.030(3) 0.010(3) 0.012(3) 0.011(3)
    C29 0.035(3) 0.040(3) 0.037(3) 0.012(3) 0.014(3) 0.022(3)
    C30 0.069(5) 0.057(5) 0.063(5) 0.027(4) 0.020(4) 0.037(4)
    C31 0.045(4) 0.040(3) 0.032(3) 0.008(3) 0.004(3) 0.017(3)
    C32 0.037(4) 0.051(4) 0.043(4) 0.005(3) 0.000(3) 0.017(3)
_geom_special_details
;
All e.s.d.'s (except the e.s.d. in the dihedral angle between two l.s. planes)
are estimated using the full covariance matrix. The cell e.s.d.'s are taken
into account individually in the estimation of e.s.d.'s in distances, angles
and torsion angles; correlations between e.s.d.'s in cell parameters are only
used when they are defined by crystal symmetry. An approximate (isotropic)
treatment of cell e.s.d.'s is used for estimating e.s.d.'s involving l.s.
planes.
;
loop_
    _geom_bond_atom_site_label_1
    _geom_bond_atom_site_label_2
    _geom_bond_site_symmetry_2
    _geom_bond_distance
    _geom_bond_publ_flag
    Ni1 N1 . 2.071(5) y
    Ni1 N2 . 2.065(5) y
    Ni1 N3 . 2.128(5) y
    Ni1 N6 . 2.111(5) y
    Ni1 N8 . 2.120(5) y
    Ni1 N10 . 2.108(5) y
    S1 C1 . 1.632(6) ?
    S2 C2 . 1.645(6) ?
    N1 C2 . 1.171(7) ?
    N2 C1 . 1.177(7) ?
    N3 C4 . 1.347(7) ?
    N3 N4 . 1.354(6) ?
    N4 C7 . 1.360(7) ?
    N4 H4 . 0.8599 ?
    N5 C10 . 1.337(7) ?
    N5 N6 . 1.371(6) ?
    N5 H5 . 0.8597 ?
    N6 C13 . 1.358(7) ?
    N7 C16 . 1.337(7) ?
    N7 N8 . 1.372(6) ?
    N7 H7 . 0.8595 ?
    N8 C19 . 1.339(7) ?
    N9 C25 . 1.347(7) ?
    N9 N10 . 1.354(6) ?
    N9 H9 . 0.8595 ?
    N10 C22 . 1.336(7) ?
    C3 C4 . 1.489(7) ?
    C3 H3A . 0.9800 ?
    C3 H3B . 0.9800 ?
    C3 H3C . 0.9800 ?
    C4 C5 . 1.411(8) ?
    C5 C7 . 1.383(8) ?
    C5 C6 . 1.509(8) ?
    C6 H6A . 0.9800 ?
    C6 H6B . 0.9800 ?
    C6 H6C . 0.9800 ?
    C7 C8 . 1.482(8) ?
    C8 H8A . 0.9800 ?
    C8 H8B . 0.9800 ?
    C8 H8C . 0.9800 ?
    C9 C10 . 1.496(8) ?
    C9 H9A . 0.9800 ?
    C9 H9B . 0.9800 ?
    C9 H9C . 0.9800 ?
    C10 C11 . 1.372(8) ?
    C11 C13 . 1.401(8) ?
    C11 C12 . 1.504(7) ?
    C12 H12A . 0.9800 ?
    C12 H12B . 0.9800 ?
    C12 H12C . 0.9800 ?
    C13 C14 . 1.495(8) ?
    C14 H14A . 0.9800 ?
    C14 H14B . 0.9800 ?
    C14 H14C . 0.9800 ?
    C15 C16 . 1.529(9) ?
    C15 H15A . 0.9800 ?
    C15 H15B . 0.9800 ?
    C15 H15C . 0.9800 ?
    C16 C17 . 1.378(8) ?
    C17 C19 . 1.415(8) ?
    C17 C18 . 1.491(8) ?
    C18 H18A . 0.9800 ?
    C18 H18B . 0.9800 ?
    C18 H18C . 0.9800 ?
    C19 C20 . 1.488(8) ?
    C20 H20A . 0.9800 ?
    C20 H20B . 0.9800 ?
    C20 H20C . 0.9800 ?
    C21 C22 . 1.498(8) ?
    C21 H21A . 0.9800 ?
    C21 H21B . 0.9800 ?
    C21 H21C . 0.9800 ?
    C22 C23 . 1.416(8) ?
    C23 C25 . 1.384(8) ?
    C23 C24 . 1.496(8) ?
    C24 H24A . 0.9800 ?
    C24 H24B . 0.9800 ?
    C24 H24C . 0.9800 ?
    C25 C26 . 1.501(8) ?
    C26 H26A . 0.9800 ?
    C26 H26B . 0.9800 ?
    C26 H26C . 0.9800 ?
    N11 C31 . 1.353(7) ?
    N11 N12 . 1.355(6) ?
    N12 C28 . 1.356(7) ?
    N12 H12 . 0.8600 ?
    C27 C28 . 1.492(8) ?
    C27 H27A . 0.9800 ?
    C27 H27B . 0.9800 ?
    C27 H27C . 0.9800 ?
    C28 C29 . 1.385(8) ?
    C29 C31 . 1.411(8) ?
    C29 C30 . 1.488(8) ?
    C30 H30A . 0.9800 ?
    C30 H30B . 0.9800 ?
    C30 H30C . 0.9800 ?
    C31 C32 . 1.492(8) ?
    C32 H32A . 0.9800 ?
    C32 H32B . 0.9800 ?
    C32 H32C . 0.9800 ?
loop_
    _geom_angle_atom_site_label_1
    _geom_angle_atom_site_label_2
    _geom_angle_atom_site_label_3
    _geom_angle_site_symmetry_1
    _geom_angle_site_symmetry_3
    _geom_angle
    _geom_angle_publ_flag
    N2 Ni1 N1 . . 175.40(18) ?
    N2 Ni1 N10 . . 93.84(18) ?
    N1 Ni1 N10 . . 89.50(18) ?
    N2 Ni1 N6 . . 88.00(19) ?
    N1 Ni1 N6 . . 88.70(19) ?
    N10 Ni1 N6 . . 178.05(18) ?
    N2 Ni1 N8 . . 88.65(19) ?
    N1 Ni1 N8 . . 94.61(18) ?
    N10 Ni1 N8 . . 88.24(18) ?
    N6 Ni1 N8 . . 91.15(19) ?
    N2 Ni1 N3 . . 89.78(18) ?
    N1 Ni1 N3 . . 87.06(18) ?
    N10 Ni1 N3 . . 89.98(18) ?
    N6 Ni1 N3 . . 90.68(18) ?
    N8 Ni1 N3 . . 177.55(16) ?
    C2 N1 Ni1 . . 161.9(4) ?
    C1 N2 Ni1 . . 166.9(4) ?
    C4 N3 N4 . . 104.6(4) ?
    C4 N3 Ni1 . . 136.2(4) ?
    N4 N3 Ni1 . . 118.8(3) ?
    N3 N4 C7 . . 113.0(4) ?
    N3 N4 H4 . . 123.6 ?
    C7 N4 H4 . . 123.4 ?
    C10 N5 N6 . . 112.7(4) ?
    C10 N5 H5 . . 123.5 ?
    N6 N5 H5 . . 123.7 ?
    C13 N6 N5 . . 103.8(4) ?
    C13 N6 Ni1 . . 135.0(4) ?
    N5 N6 Ni1 . . 120.8(3) ?
    C16 N7 N8 . . 111.5(5) ?
    C16 N7 H7 . . 124.3 ?
    N8 N7 H7 . . 124.2 ?
    C19 N8 N7 . . 105.2(4) ?
    C19 N8 Ni1 . . 135.2(4) ?
    N7 N8 Ni1 . . 118.2(3) ?
    C25 N9 N10 . . 113.9(4) ?
    C25 N9 H9 . . 122.9 ?
    N10 N9 H9 . . 123.3 ?
    C22 N10 N9 . . 104.6(4) ?
    C22 N10 Ni1 . . 136.7(4) ?
    N9 N10 Ni1 . . 117.8(3) ?
    N2 C1 S1 . . 177.8(5) ?
    N1 C2 S2 . . 178.7(5) ?
    C4 C3 H3A . . 109.5 ?
    C4 C3 H3B . . 109.5 ?
    H3A C3 H3B . . 109.5 ?
    C4 C3 H3C . . 109.5 ?
    H3A C3 H3C . . 109.5 ?
    H3B C3 H3C . . 109.5 ?
    N3 C4 C5 . . 110.8(5) ?
    N3 C4 C3 . . 122.5(5) ?
    C5 C4 C3 . . 126.7(5) ?
    C7 C5 C4 . . 105.7(5) ?
    C7 C5 C6 . . 127.0(5) ?
    C4 C5 C6 . . 127.2(5) ?
    C5 C6 H6A . . 109.5 ?
    C5 C6 H6B . . 109.5 ?
    H6A C6 H6B . . 109.5 ?
    C5 C6 H6C . . 109.5 ?
    H6A C6 H6C . . 109.5 ?
    H6B C6 H6C . . 109.5 ?
    N4 C7 C5 . . 105.9(5) ?
    N4 C7 C8 . . 121.8(5) ?
    C5 C7 C8 . . 132.2(5) ?
    C7 C8 H8A . . 109.5 ?
    C7 C8 H8B . . 109.5 ?
    H8A C8 H8B . . 109.5 ?
    C7 C8 H8C . . 109.5 ?
    H8A C8 H8C . . 109.5 ?
    H8B C8 H8C . . 109.5 ?
    C10 C9 H9A . . 109.5 ?
    C10 C9 H9B . . 109.5 ?
    H9A C9 H9B . . 109.5 ?
    C10 C9 H9C . . 109.5 ?
    H9A C9 H9C . . 109.5 ?
    H9B C9 H9C . . 109.5 ?
    N5 C10 C11 . . 107.0(5) ?
    N5 C10 C9 . . 121.9(5) ?
    C11 C10 C9 . . 131.1(5) ?
    C10 C11 C13 . . 105.9(5) ?
    C10 C11 C12 . . 126.7(5) ?
    C13 C11 C12 . . 127.4(6) ?
    C11 C12 H12A . . 109.5 ?
    C11 C12 H12B . . 109.5 ?
    H12A C12 H12B . . 109.5 ?
    C11 C12 H12C . . 109.5 ?
    H12A C12 H12C . . 109.5 ?
    H12B C12 H12C . . 109.5 ?
    N6 C13 C11 . . 110.6(5) ?
    N6 C13 C14 . . 121.8(5) ?
    C11 C13 C14 . . 127.5(5) ?
    C13 C14 H14A . . 109.5 ?
    C13 C14 H14B . . 109.5 ?
    H14A C14 H14B . . 109.5 ?
    C13 C14 H14C . . 109.5 ?
    H14A C14 H14C . . 109.5 ?
    H14B C14 H14C . . 109.5 ?
    C16 C15 H15A . . 109.5 ?
    C16 C15 H15B . . 109.5 ?
    H15A C15 H15B . . 109.5 ?
    C16 C15 H15C . . 109.5 ?
    H15A C15 H15C . . 109.5 ?
    H15B C15 H15C . . 109.5 ?
    N7 C16 C17 . . 107.8(5) ?
    N7 C16 C15 . . 122.1(6) ?
    C17 C16 C15 . . 130.1(6) ?
    C16 C17 C19 . . 105.0(5) ?
    C16 C17 C18 . . 126.8(6) ?
    C19 C17 C18 . . 128.2(6) ?
    C17 C18 H18A . . 109.5 ?
    C17 C18 H18B . . 109.5 ?
    H18A C18 H18B . . 109.5 ?
    C17 C18 H18C . . 109.5 ?
    H18A C18 H18C . . 109.5 ?
    H18B C18 H18C . . 109.5 ?
    N8 C19 C17 . . 110.5(5) ?
    N8 C19 C20 . . 122.0(5) ?
    C17 C19 C20 . . 127.5(5) ?
    C19 C20 H20A . . 109.5 ?
    C19 C20 H20B . . 109.5 ?
    H20A C20 H20B . . 109.5 ?
    C19 C20 H20C . . 109.5 ?
    H20A C20 H20C . . 109.5 ?
    H20B C20 H20C . . 109.5 ?
    C22 C21 H21A . . 109.5 ?
    C22 C21 H21B . . 109.5 ?
    H21A C21 H21B . . 109.5 ?
    C22 C21 H21C . . 109.5 ?
    H21A C21 H21C . . 109.5 ?
    H21B C21 H21C . . 109.5 ?
    N10 C22 C23 . . 110.4(5) ?
    N10 C22 C21 . . 122.2(5) ?
    C23 C22 C21 . . 127.4(5) ?
    C25 C23 C22 . . 106.0(5) ?
    C25 C23 C24 . . 127.6(6) ?
    C22 C23 C24 . . 126.4(6) ?
    C23 C24 H24A . . 109.5 ?
    C23 C24 H24B . . 109.5 ?
    H24A C24 H24B . . 109.5 ?
    C23 C24 H24C . . 109.5 ?
    H24A C24 H24C . . 109.5 ?
    H24B C24 H24C . . 109.5 ?
    N9 C25 C23 . . 105.2(5) ?
    N9 C25 C26 . . 122.5(5) ?
    C23 C25 C26 . . 132.3(5) ?
    C25 C26 H26A . . 109.5 ?
    C25 C26 H26B . . 109.5 ?
    H26A C26 H26B . . 109.5 ?
    C25 C26 H26C . . 109.5 ?
    H26A C26 H26C . . 109.5 ?
    H26B C26 H26C . . 109.5 ?
    C31 N11 N12 . . 104.3(5) ?
    N11 N12 C28 . . 113.0(5) ?
    N11 N12 H12 . . 123.6 ?
    C28 N12 H12 . . 123.4 ?
    C28 C27 H27A . . 109.5 ?
    C28 C27 H27B . . 109.5 ?
    H27A C27 H27B . . 109.5 ?
    C28 C27 H27C . . 109.5 ?
    H27A C27 H27C . . 109.5 ?
    H27B C27 H27C . . 109.5 ?
    N12 C28 C29 . . 106.4(5) ?
    N12 C28 C27 . . 121.3(5) ?
    C29 C28 C27 . . 132.2(6) ?
    C28 C29 C31 . . 105.2(5) ?
    C28 C29 C30 . . 128.9(6) ?
    C31 C29 C30 . . 125.8(6) ?
    C29 C30 H30A . . 109.5 ?
    C29 C30 H30B . . 109.5 ?
    H30A C30 H30B . . 109.5 ?
    C29 C30 H30C . . 109.5 ?
    H30A C30 H30C . . 109.5 ?
    H30B C30 H30C . . 109.5 ?
    N11 C31 C29 . . 111.0(5) ?
    N11 C31 C32 . . 121.1(6) ?
    C29 C31 C32 . . 127.8(6) ?
    C31 C32 H32A . . 109.5 ?
    C31 C32 H32B . . 109.5 ?
    H32A C32 H32B . . 109.5 ?
    C31 C32 H32C . . 109.5 ?
    H32A C32 H32C . . 109.5 ?
    H32B C32 H32C . . 109.5 ?
loop_
    _geom_torsion_atom_site_label_1
    _geom_torsion_atom_site_label_2
    _geom_torsion_atom_site_label_3
    _geom_torsion_atom_site_label_4
    _geom_torsion_site_symmetry_1
    _geom_torsion_site_symmetry_2
    _geom_torsion_site_symmetry_3
    _geom_torsion_site_symmetry_4
    _geom_torsion
    _geom_torsion_publ_flag
    N10 Ni1 N1 C2 . . . . -128.8(14) ?
    N6 Ni1 N1 C2 . . . . 52.0(14) ?
    N8 Ni1 N1 C2 . . . . 143.1(14) ?
    N3 Ni1 N1 C2 . . . . -38.7(14) ?
    N10 Ni1 N2 C1 . . . . 160(2) ?
    N6 Ni1 N2 C1 . . . . -21(2) ?
    N8 Ni1 N2 C1 . . . . -112(2) ?
    N3 Ni1 N2 C1 . . . . 70(2) ?
    N2 Ni1 N3 C4 . . . . 50.6(5) ?
    N1 Ni1 N3 C4 . . . . -132.7(5) ?
    N10 Ni1 N3 C4 . . . . -43.2(6) ?
    N6 Ni1 N3 C4 . . . . 138.6(6) ?
    N2 Ni1 N3 N4 . . . . -136.9(4) ?
    N1 Ni1 N3 N4 . . . . 39.7(4) ?
    N10 Ni1 N3 N4 . . . . 129.2(4) ?
    N6 Ni1 N3 N4 . . . . -48.9(4) ?
    C4 N3 N4 C7 . . . . 1.0(6) ?
    Ni1 N3 N4 C7 . . . . -173.6(4) ?
    C10 N5 N6 C13 . . . . 0.2(6) ?
    C10 N5 N6 Ni1 . . . . -173.4(3) ?
    N2 Ni1 N6 C13 . . . . -129.0(6) ?
    N1 Ni1 N6 C13 . . . . 54.2(6) ?
    N8 Ni1 N6 C13 . . . . -40.4(6) ?
    N3 Ni1 N6 C13 . . . . 141.2(6) ?
    N2 Ni1 N6 N5 . . . . 42.2(4) ?
    N1 Ni1 N6 N5 . . . . -134.6(4) ?
    N8 Ni1 N6 N5 . . . . 130.8(4) ?
    N3 Ni1 N6 N5 . . . . -47.6(4) ?
    C16 N7 N8 C19 . . . . 1.0(6) ?
    C16 N7 N8 Ni1 . . . . -167.6(4) ?
    N2 Ni1 N8 C19 . . . . -132.4(5) ?
    N1 Ni1 N8 C19 . . . . 50.8(6) ?
    N10 Ni1 N8 C19 . . . . -38.6(5) ?
    N6 Ni1 N8 C19 . . . . 139.6(5) ?
    N2 Ni1 N8 N7 . . . . 31.9(4) ?
    N1 Ni1 N8 N7 . . . . -144.9(4) ?
    N10 Ni1 N8 N7 . . . . 125.7(4) ?
    N6 Ni1 N8 N7 . . . . -56.1(4) ?
    C25 N9 N10 C22 . . . . 0.9(6) ?
    C25 N9 N10 Ni1 . . . . -169.8(4) ?
    N2 Ni1 N10 C22 . . . . 46.3(6) ?
    N1 Ni1 N10 C22 . . . . -136.8(6) ?
    N8 Ni1 N10 C22 . . . . -42.2(6) ?
    N3 Ni1 N10 C22 . . . . 136.1(6) ?
    N2 Ni1 N10 N9 . . . . -146.9(4) ?
    N1 Ni1 N10 N9 . . . . 29.9(4) ?
    N8 Ni1 N10 N9 . . . . 124.6(4) ?
    N3 Ni1 N10 N9 . . . . -57.1(4) ?
    N4 N3 C4 C5 . . . . 0.4(6) ?
    Ni1 N3 C4 C5 . . . . 173.5(4) ?
    N4 N3 C4 C3 . . . . -179.8(5) ?
    Ni1 N3 C4 C3 . . . . -6.7(9) ?
    N3 C4 C5 C7 . . . . -1.5(6) ?
    C3 C4 C5 C7 . . . . 178.7(6) ?
    N3 C4 C5 C6 . . . . -177.5(5) ?
    C3 C4 C5 C6 . . . . 2.7(10) ?
    N3 N4 C7 C5 . . . . -1.9(6) ?
    N3 N4 C7 C8 . . . . 175.6(5) ?
    C4 C5 C7 N4 . . . . 2.0(6) ?
    C6 C5 C7 N4 . . . . 178.0(6) ?
    C4 C5 C7 C8 . . . . -175.2(6) ?
    C6 C5 C7 C8 . . . . 0.8(11) ?
    N6 N5 C10 C11 . . . . -0.2(6) ?
    N6 N5 C10 C9 . . . . 177.4(5) ?
    N5 C10 C11 C13 . . . . 0.1(6) ?
    C9 C10 C11 C13 . . . . -177.2(6) ?
    N5 C10 C11 C12 . . . . 179.9(5) ?
    C9 C10 C11 C12 . . . . 2.6(10) ?
    N5 N6 C13 C11 . . . . -0.1(6) ?
    Ni1 N6 C13 C11 . . . . 172.1(4) ?
    N5 N6 C13 C14 . . . . -178.4(5) ?
    Ni1 N6 C13 C14 . . . . -6.2(9) ?
    C10 C11 C13 N6 . . . . 0.0(7) ?
    C12 C11 C13 N6 . . . . -179.8(5) ?
    C10 C11 C13 C14 . . . . 178.2(6) ?
    C12 C11 C13 C14 . . . . -1.7(10) ?
    N8 N7 C16 C17 . . . . -1.0(7) ?
    N8 N7 C16 C15 . . . . 179.5(6) ?
    N7 C16 C17 C19 . . . . 0.6(7) ?
    C15 C16 C17 C19 . . . . -180.0(6) ?
    N7 C16 C17 C18 . . . . 179.5(6) ?
    C15 C16 C17 C18 . . . . -1.0(12) ?
    N7 N8 C19 C17 . . . . -0.6(6) ?
    Ni1 N8 C19 C17 . . . . 165.1(4) ?
    N7 N8 C19 C20 . . . . 178.9(5) ?
    Ni1 N8 C19 C20 . . . . -15.4(9) ?
    C16 C17 C19 N8 . . . . 0.0(7) ?
    C18 C17 C19 N8 . . . . -178.9(6) ?
    C16 C17 C19 C20 . . . . -179.5(6) ?
    C18 C17 C19 C20 . . . . 1.6(11) ?
    N9 N10 C22 C23 . . . . -1.9(6) ?
    Ni1 N10 C22 C23 . . . . 166.1(4) ?
    N9 N10 C22 C21 . . . . 179.5(5) ?
    Ni1 N10 C22 C21 . . . . -12.6(9) ?
    N10 C22 C23 C25 . . . . 2.2(7) ?
    C21 C22 C23 C25 . . . . -179.2(6) ?
    N10 C22 C23 C24 . . . . -175.4(6) ?
    C21 C22 C23 C24 . . . . 3.2(11) ?
    N10 N9 C25 C23 . . . . 0.5(6) ?
    N10 N9 C25 C26 . . . . 179.1(5) ?
    C22 C23 C25 N9 . . . . -1.6(6) ?
    C24 C23 C25 N9 . . . . 176.0(6) ?
    C22 C23 C25 C26 . . . . -180.0(6) ?
    C24 C23 C25 C26 . . . . -2.4(11) ?
    C31 N11 N12 C28 . . . . -0.2(7) ?
    N11 N12 C28 C29 . . . . 0.0(7) ?
    N11 N12 C28 C27 . . . . 178.9(5) ?
    N12 C28 C29 C31 . . . . 0.3(7) ?
    C27 C28 C29 C31 . . . . -178.5(7) ?
    N12 C28 C29 C30 . . . . -176.4(6) ?
    C27 C28 C29 C30 . . . . 4.8(12) ?
    N12 N11 C31 C29 . . . . 0.4(7) ?
    N12 N11 C31 C32 . . . . -178.6(6) ?
    C28 C29 C31 N11 . . . . -0.4(7) ?
    C30 C29 C31 N11 . . . . 176.4(6) ?
    C28 C29 C31 C32 . . . . 178.5(7) ?
    C30 C29 C31 C32 . . . . -4.7(11) ?
loop_
    _geom_hbond_atom_site_label_D
    _geom_hbond_atom_site_label_H
    _geom_hbond_atom_site_label_A
    _geom_hbond_site_symmetry_A
    _geom_hbond_distance_DH
    _geom_hbond_distance_HA
    _geom_hbond_distance_DA
    _geom_hbond_angle_DHA
    _geom_hbond_publ_flag
    N5 H5 N11 . 0.86 2.15 2.970(8) 159 y
    N7 H7 S2 1_455 0.86 2.66 3.441(6) 152 y
    N9 H9 S1 1_655 0.86 2.59 3.348(6) 148 y
    N12 H12 S1 . 0.86 2.49 3.292(7) 156 y
    C3 H3A N2 . 0.98 2.57 3.338(9) 135 y
    C14 H14A N1 . 0.98 2.50 3.324(9) 141 y
    C20 H20A N1 . 0.98 2.49 3.371(8) 150 y
    C21 H21A N2 . 0.98 2.48 3.326(8) 145 y
