# Supplementary material for: trans-Bis(thio­cyanato-κN)tetra­kis­(3,4,5-trimethyl-1H-pyrazole-κN 2)nickel(II)–3,4,5-trimethyl-1H-pyrazole (1/1)
Source: Acta Crystallogr Sect E Struct Rep Online. 2011 Oct 29;67(Pt 11):m1603–4. doi: 10.1107/S1600536811041419 (PMC3247526; doi:10.1107/S1600536811041419)
Supplement: Supplementary file 2 [file e-67-m1603-Isup2.hkl]

# 
# h,k,l, Fc-squared, Fo-squared, sigma(Fo-squared) and status flag 
# 
data_I
_shelx_title ' p1bar_2nd P-1' 
_shelx_refln_list_code          4 
_shelx_F_calc_maximum      175.58 
_exptl_crystal_F_000       772.00 
_reflns_d_resolution_high  0.8409 
 
loop_ 
 _symmetry_equiv_pos_as_xyz 
 'x, y, z' 
 '-x, -y, -z' 
 
_cell_length_a     8.6400 
_cell_length_b    12.5610 
_cell_length_c    19.3000 
_cell_angle_alpha 101.815 
_cell_angle_beta   98.817 
_cell_angle_gamma 107.895 
 
_shelx_F_squared_multiplier     1.000 
 
loop_ 
 _refln_index_h 
 _refln_index_k 
 _refln_index_l 
 _refln_F_squared_calc 
 _refln_F_squared_meas 
 _refln_F_squared_sigma 
 _refln_observed_status 
   2   0   0     2982.79     3107.20    410.74 o 
   3   0   0     5427.35     6477.08    307.67 o 
   4   0   0       41.09       40.85     13.78 o 
   5   0   0     7335.79     8272.92    323.61 o 
   6   0   0        2.01        9.74     12.52 o 
   7   0   0     1259.31     1307.30     96.71 o 
   8   0   0       81.95       99.44     29.56 o 
   9   0   0        1.32      -19.57     19.57 o 
  -9   1   0      769.75     1043.66    125.93 o 
  -8   1   0       54.45       65.28     25.59 o 
  -7   1   0     1323.81     1525.03     86.26 o 
  -6   1   0      182.77      216.51     31.68 o 
  -5   1   0       14.09       20.01     13.05 o 
  -4   1   0     2654.47     3003.55    161.83 o 
  -3   1   0       22.10       14.20      9.17 o 
  -2   1   0       49.21       63.86     14.16 o 
  -1   1   0     8923.88     8381.89    375.56 o 
   0   1   0      342.38      343.60     15.87 o 
   1   1   0     6504.04     6016.89    221.62 o 
   2   1   0     1010.85     1108.25     52.03 o 
   3   1   0      145.71      166.02     20.79 o 
   4   1   0     1105.44     1234.25     65.38 o 
   5   1   0     1328.11     1369.38     74.29 o 
   6   1   0       10.54       13.70     16.96 o 
   7   1   0      832.21      918.10     79.28 o 
   8   1   0      754.34      942.85     82.44 o 
   9   1   0      133.16      122.67     33.60 o 
  -9   2   0      249.88      428.04     90.37 o 
  -8   2   0       10.55        1.36     16.04 o 
  -7   2   0        9.93       11.16     10.63 o 
  -6   2   0      838.29      973.24     78.54 o 
  -5   2   0      322.20      384.46     49.60 o 
  -4   2   0     1246.64     1345.13     84.93 o 
  -3   2   0       14.44       14.24     12.25 o 
  -2   2   0      530.24      393.59     47.31 o 
  -1   2   0      114.06       89.43      8.71 o 
   0   2   0     1264.57     1278.61     53.56 o 
   1   2   0     5276.45     5010.13    226.06 o 
   2   2   0      104.43       84.97     13.75 o 
   3   2   0     2036.49     2120.08     95.61 o 
   4   2   0       33.49       32.08     11.16 o 
   5   2   0      120.04      168.54     33.76 o 
   6   2   0      696.65      839.04     74.40 o 
   7   2   0       84.32       92.03     32.48 o 
   8   2   0      142.16      174.54     36.63 o 
  -9   3   0      261.21      432.93     85.15 o 
  -8   3   0       44.66       28.46     20.99 o 
  -7   3   0      462.18      693.24     79.71 o 
  -6   3   0      567.09      588.73    123.16 o 
  -5   3   0      725.48      813.11     64.35 o 
  -4   3   0      528.73      531.84     44.80 o 
  -3   3   0       26.34       10.19      8.36 o 
  -2   3   0        2.08       -4.45      4.66 o 
  -1   3   0     4487.93     4876.99    281.58 o 
   0   3   0     7894.29     7305.18    272.42 o 
   1   3   0     7067.62     6994.32    264.59 o 
   2   3   0     5794.00     5459.39    256.52 o 
   3   3   0      215.44      167.48     33.44 o 
   4   3   0       58.28       64.61     13.73 o 
   5   3   0      392.84      469.09     64.01 o 
   6   3   0      283.02      232.79     47.50 o 
   7   3   0      337.56      341.19     79.11 o 
   8   3   0      789.39      896.22     88.35 o 
  -9   4   0      353.68      483.17    117.78 o 
  -8   4   0      783.36     1216.92    100.81 o 
  -7   4   0        3.27       -8.35     12.46 o 
  -6   4   0       23.93        8.24     13.25 o 
  -5   4   0      995.63      921.01     69.32 o 
  -4   4   0       30.39       24.47     10.76 o 
  -3   4   0      212.19      248.20     22.09 o 
  -2   4   0     1689.41     1518.78     66.94 o 
  -1   4   0     6161.08     5435.11    256.49 o 
   0   4   0      213.11      178.47     18.44 o 
   1   4   0        6.20        9.95      6.50 o 
   2   4   0      110.06       84.53     14.93 o 
   3   4   0      346.83      201.74     67.41 o 
   4   4   0     3720.87     3884.00    208.77 o 
   5   4   0       10.20       10.63     17.24 o 
   6   4   0      261.31      236.75     50.40 o 
   7   4   0      143.78      153.58     34.25 o 
   8   4   0        0.27        9.69     14.68 o 
  -9   5   0        8.34       29.69     45.02 o 
  -8   5   0      545.74      610.73    131.15 o 
  -7   5   0       36.38       21.19     16.29 o 
  -6   5   0      186.10      268.54     43.03 o 
  -5   5   0     1004.02      941.57    101.95 o 
  -4   5   0      162.38      188.24     24.10 o 
  -3   5   0     2968.33     2913.92    121.81 o 
  -2   5   0     1103.01      983.30     64.52 o 
  -1   5   0      409.37      393.08     29.56 o 
   0   5   0       12.67        3.96      7.11 o 
   1   5   0      102.33      144.36     20.10 o 
   2   5   0     1552.22     1230.84    123.06 o 
   3   5   0     1395.04     1466.51    101.10 o 
   4   5   0        4.30       38.29     23.04 o 
   5   5   0      203.39      250.35     63.45 o 
   6   5   0       52.25       79.41     34.02 o 
   7   5   0        4.15       17.24     15.20 o 
 -10   6   0      139.63      307.98    105.70 o 
  -9   6   0      285.17      410.42    117.78 o 
  -8   6   0       92.50       63.28     59.54 o 
  -6   6   0     1029.97     1327.03     93.66 o 
  -5   6   0      335.91      370.16     41.19 o 
  -4   6   0     1480.07     1509.31     75.59 o 
  -3   6   0      331.69      358.88     29.90 o 
  -2   6   0     1009.84     1025.35     54.06 o 
  -1   6   0       20.77       16.49      9.02 o 
   0   6   0      884.60      865.83     50.56 o 
   1   6   0      751.81      766.63     64.81 o 
   2   6   0      570.70      516.93     63.08 o 
   3   6   0        4.33       -4.99     12.96 o 
   4   6   0      825.15      899.70    101.09 o 
   5   6   0      767.69      691.01    114.19 o 
   6   6   0       82.46      105.18     35.04 o 
   7   6   0       47.98       29.59     24.14 o 
 -10   7   0       41.65      144.53     71.12 o 
  -9   7   0      377.88      389.21    119.41 o 
  -8   7   0        2.05        5.04     26.26 o 
  -7   7   0      667.66      721.98    142.90 o 
  -6   7   0      191.85      196.40     75.69 o 
  -5   7   0      129.74      121.64     21.25 o 
  -4   7   0       35.20       52.51     14.03 o 
  -3   7   0       23.92       19.60      9.76 o 
  -2   7   0     7384.78     7329.67    386.05 o 
  -1   7   0     1359.81     1262.54     67.89 o 
   0   7   0       23.29       26.08     12.09 o 
   1   7   0     1694.70     1522.72     78.94 o 
   2   7   0      849.47      816.18     71.34 o 
   3   7   0     1030.84      979.83     92.36 o 
   4   7   0      119.78      150.47     43.38 o 
   5   7   0       40.88       90.03     33.28 o 
   6   7   0      193.23      225.29     48.99 o 
  -9   8   0      322.99      195.10     81.89 o 
  -8   8   0       50.32       20.39     31.98 o 
  -7   8   0       71.25       40.49     31.81 o 
  -6   8   0      421.40      553.31    125.28 o 
  -5   8   0      631.71      690.21     71.57 o 
  -4   8   0      261.92      158.01     56.11 o 
  -3   8   0       13.01       18.80     10.70 o 
  -2   8   0       58.16       61.09     23.28 o 
  -1   8   0       82.82       88.27     20.19 o 
   0   8   0      101.57      157.29     25.93 o 
   1   8   0       75.80       43.27     37.52 o 
   2   8   0       73.82      102.45     32.26 o 
   3   8   0       26.57       18.60     34.91 o 
   4   8   0      545.36      541.51     80.26 o 
   5   8   0      340.49      329.91     61.55 o 
   6   8   0       49.41       45.94     23.16 o 
  -9   9   0        5.19       14.35     43.72 o 
  -8   9   0      411.78      146.69    149.58 o 
  -7   9   0      119.98       63.35     32.79 o 
  -6   9   0      903.45     1026.70    147.14 o 
  -5   9   0        0.82        5.80     18.42 o 
  -4   9   0      108.35       61.53     33.93 o 
  -3   9   0       78.00      104.46     29.36 o 
  -2   9   0      149.72      134.20     23.35 o 
  -1   9   0        4.46       20.77     13.14 o 
   0   9   0      186.58      197.90     41.15 o 
   1   9   0     2671.31     2542.77    317.11 o 
   2   9   0      401.73      447.82     70.07 o 
   3   9   0      108.62       99.24     36.87 o 
   4   9   0      407.96      447.34     73.51 o 
   5   9   0        3.10      -29.38     16.70 o 
  -9  10   0      249.16      123.00     65.90 o 
  -8  10   0      462.63      344.19    103.42 o 
  -7  10   0       44.48       13.09     31.32 o 
  -6  10   0      475.77      616.93    134.74 o 
  -5  10   0       99.99      127.30     36.79 o 
  -4  10   0      679.50      843.75     85.63 o 
  -3  10   0     1728.46     1715.14    122.51 o 
  -2  10   0      125.37       98.09     31.51 o 
  -1  10   0      363.71      445.73     48.71 o 
   0  10   0     1951.13     1805.02    175.68 o 
   1  10   0      762.53      693.39     85.01 o 
   2  10   0      496.94      504.81     75.46 o 
   3  10   0        1.27       23.05     19.44 o 
   4  10   0        4.40      -15.20     19.34 o 
  -8  11   0        0.48       -0.15     19.73 o 
  -7  11   0      174.83      201.95     78.30 o 
  -6  11   0      575.06      662.37    100.81 o 
  -5  11   0      153.11      148.97     40.66 o 
  -4  11   0       61.07       63.71     32.61 o 
  -3  11   0      718.98      956.64     96.57 o 
  -2  11   0      201.63      206.56     46.88 o 
  -1  11   0      269.75      238.16     77.65 o 
   0  11   0       13.68       22.39     37.03 o 
   1  11   0      136.73      161.48     38.95 o 
   2  11   0      454.04      583.89     92.49 o 
   3  11   0       79.45       94.61     30.10 o 
  -8  12   0       66.45       45.02     29.69 o 
  -7  12   0      262.97      181.76     71.77 o 
  -6  12   0       14.47       52.22     24.61 o 
  -5  12   0      255.69      341.94     60.79 o 
  -4  12   0       96.21      114.16     37.72 o 
  -3  12   0      107.88       99.37     51.06 o 
  -2  12   0      345.29      436.19    100.81 o 
  -1  12   0      668.54      568.65    115.82 o 
   0  12   0       60.07       59.38     53.18 o 
   1  12   0      165.80      151.05     53.50 o 
   2  12   0        1.97       16.09     16.94 o 
  -7  13   0      155.91      107.67     33.94 o 
  -6  13   0      207.01      148.26     51.55 o 
  -5  13   0       39.08       34.07     24.29 o 
  -4  13   0      813.21      990.04     94.03 o 
  -3  13   0       65.44       21.84     24.14 o 
  -2  13   0       16.46       36.87     40.13 o 
  -1  13   0       16.34       -1.63     26.75 o 
   0  13   0      188.05      101.79     52.20 o 
  -6  14   0        9.32        2.52     22.18 o 
  -5  14   0        0.24       27.24     17.59 o 
  -4  14   0      343.52      461.74     73.06 o 
  -3  14   0        0.98       15.01     28.38 o 
  -2  14   0      120.50      128.54     53.50 o 
  -1  14   0      125.75      154.31     61.99 o 
   1 -14   1      127.14      152.68     59.38 o 
   2 -14   1        5.57       19.57     27.73 o 
   3 -14   1      119.61       83.85     49.92 o 
   4 -14   1       96.62       97.57     28.66 o 
   5 -14   1      340.80      326.07     62.69 o 
   6 -14   1       45.74       88.73     29.38 o 
  -1 -13   1      244.05      155.29     58.40 o 
   0 -13   1        0.03      -25.77     22.84 o 
   1 -13   1      419.28      330.16     91.68 o 
   2 -13   1       16.36       30.34     35.89 o 
   3 -13   1       85.51       74.98     38.99 o 
   4 -13   1      534.49      659.18     89.88 o 
   5 -13   1       33.62       81.84     30.74 o 
   6 -13   1       40.66       44.32     35.56 o 
   7 -13   1       40.86       34.82     26.10 o 
  -2 -12   1      136.05      112.30     30.67 o 
  -1 -12   1        3.15       11.61     23.94 o 
   0 -12   1      468.25      462.29    107.99 o 
   1 -12   1        7.07        7.50     31.97 o 
   2 -12   1       18.26       31.97     39.48 o 
   3 -12   1      531.48      570.92     79.93 o 
   4 -12   1      298.11      296.29     58.38 o 
   5 -12   1       12.82       47.12     22.33 o 
   6 -12   1       46.77       42.62     27.81 o 
   7 -12   1      192.07      116.88     37.19 o 
   8 -12   1      145.81      124.30     49.92 o 
  -3 -11   1       11.94       32.50     20.57 o 
  -2 -11   1       33.88       40.17     22.78 o 
  -1 -11   1      679.98      622.19     84.37 o 
   0 -11   1      261.42      203.04     47.13 o 
   1 -11   1        0.36       -6.98     13.24 o 
   2 -11   1     1108.66     1074.41     92.79 o 
   3 -11   1      336.92      478.28     98.20 o 
   4 -11   1     1166.39     1356.78    107.90 o 
   5 -11   1      247.74      267.15     54.64 o 
   6 -11   1       85.47       68.12     31.30 o 
   7 -11   1      363.80      245.99     79.93 o 
   8 -11   1      451.27      247.30     87.11 o 
  -4 -10   1      234.34      322.77     59.77 o 
  -3 -10   1      126.59       98.31     34.80 o 
  -2 -10   1      596.71      633.24     84.50 o 
  -1 -10   1      157.00      165.35     44.10 o 
   0 -10   1      290.71      213.24     44.26 o 
   1 -10   1      215.49      268.24     37.92 o 
   2 -10   1      123.15       80.13     29.25 o 
   3 -10   1       63.58       50.28     28.71 o 
   4 -10   1        1.86      -13.24     16.20 o 
   5 -10   1       85.53      124.55     35.67 o 
   6 -10   1        6.40        9.10     20.95 o 
   7 -10   1        7.76       -1.27     25.94 o 
   8 -10   1      362.13      267.20     90.37 o 
   9 -10   1      185.36      171.93     76.34 o 
  -5  -9   1       15.08       12.49     22.02 o 
  -4  -9   1      130.65      118.57     35.13 o 
  -3  -9   1        9.25       31.14     22.11 o 
  -2  -9   1       55.62       40.07     23.64 o 
  -1  -9   1       81.60       78.00     29.24 o 
   0  -9   1      577.65      569.00    108.64 o 
   1  -9   1      520.30      569.17     51.11 o 
   2  -9   1        1.39       -4.94     10.29 o 
   3  -9   1      866.22     1006.11     61.21 o 
   4  -9   1      111.07      121.20     32.14 o 
   5  -9   1      521.40      619.36    154.64 o 
   6  -9   1      687.91      813.99    156.27 o 
   7  -9   1       98.10       -2.37     51.38 o 
   8  -9   1       54.33       40.13     54.48 o 
   9  -9   1       26.45       11.42     45.02 o 
  -6  -8   1      286.97      367.15     63.97 o 
  -5  -8   1        0.29       -3.90     15.70 o 
  -4  -8   1      193.36      192.75     47.55 o 
  -3  -8   1      771.76      783.47     94.77 o 
  -2  -8   1       21.53       21.93     20.11 o 
  -1  -8   1     1086.28      737.03    148.28 o 
   0  -8   1      591.75      574.61     47.50 o 
   1  -8   1      718.65      579.72     45.57 o 
   2  -8   1     1240.41     1197.11     67.42 o 
   3  -8   1      502.47      499.64     41.19 o 
   4  -8   1      128.18      157.22     23.78 o 
   5  -8   1      391.65      277.09    149.42 o 
   6  -8   1      250.33       67.53    113.21 o 
   7  -8   1      301.23      341.25    100.81 o 
   8  -8   1       13.51        1.63     38.50 o 
   9  -8   1       39.61       55.79     53.50 o 
  -6  -7   1      232.37      289.45     59.06 o 
  -5  -7   1     1103.81     1140.68    111.01 o 
  -4  -7   1      814.96      893.71    103.16 o 
  -3  -7   1      258.56      279.99     52.75 o 
  -2  -7   1      268.52      315.95     50.79 o 
  -1  -7   1        3.45        1.93      7.23 o 
   0  -7   1     1910.50     1862.10     90.76 o 
   1  -7   1       20.99       29.77     11.93 o 
   2  -7   1      814.68      755.60     47.52 o 
   3  -7   1      717.61      784.74     87.61 o 
   4  -7   1        2.02       -2.99      8.37 o 
   5  -7   1      170.45      244.36     38.19 o 
   6  -7   1      267.61      324.29     91.35 o 
   7  -7   1      447.84      343.54    100.81 o 
   8  -7   1      217.84      263.28     92.33 o 
   9  -7   1       84.37      171.28     81.89 o 
  -7  -6   1        2.78       -0.16     13.61 o 
  -6  -6   1        1.23       22.84     21.32 o 
  -5  -6   1        8.22        0.47     20.11 o 
  -4  -6   1       36.97       48.74     26.30 o 
  -3  -6   1      317.81      335.39     73.41 o 
  -2  -6   1      318.79      341.02     50.46 o 
  -1  -6   1      277.85      339.41     30.18 o 
   0  -6   1      276.22      181.84     24.16 o 
   1  -6   1     4680.03     3944.02    295.59 o 
   2  -6   1     6771.50     7475.84    355.56 o 
   3  -6   1       22.98       31.95      9.47 o 
   4  -6   1      276.61      282.64     37.12 o 
   5  -6   1     1576.94     1568.54    186.29 o 
   6  -6   1      279.77      418.77     56.58 o 
   7  -6   1      444.27      173.24     75.36 o 
   8  -6   1        5.87        7.61     23.95 o 
   9  -6   1       50.95       78.63     59.05 o 
  10  -6   1       65.10       50.89     56.77 o 
  -7  -5   1      336.18      335.44     56.90 o 
  -6  -5   1      179.32      249.51     50.68 o 
  -5  -5   1        3.85        5.74     20.30 o 
  -4  -5   1     1047.81      838.60     75.44 o 
  -3  -5   1        2.09        6.74     24.14 o 
  -2  -5   1     1031.34      902.07     50.00 o 
  -1  -5   1       32.52       29.54      8.70 o 
   0  -5   1     1156.36     1189.02     66.56 o 
   1  -5   1     2793.84     2666.97    153.39 o 
   2  -5   1        3.01        7.03      6.73 o 
   3  -5   1      900.39     1084.98     55.31 o 
   4  -5   1     1414.39     1756.62    105.20 o 
   5  -5   1     1579.69     1794.69    113.05 o 
   6  -5   1      143.69      187.70     38.32 o 
   7  -5   1      303.10      247.47     81.72 o 
   8  -5   1      103.65      160.97     40.15 o 
   9  -5   1      589.70      936.00    173.24 o 
  -8  -4   1       19.54       17.03     16.72 o 
  -7  -4   1       46.22       19.73     21.67 o 
  -6  -4   1      101.36      138.21     38.82 o 
  -5  -4   1        1.10       10.18     16.10 o 
  -4  -4   1      549.91      516.03     64.34 o 
  -3  -4   1      618.25      633.47     68.40 o 
  -2  -4   1     1658.29     1451.74     83.83 o 
  -1  -4   1     2933.71     2886.52    119.83 o 
   0  -4   1     2511.68     2648.32    115.77 o 
   1  -4   1    13216.37    13412.35    489.06 o 
   2  -4   1     1701.46     1577.85     70.22 o 
   3  -4   1      283.11      190.61     35.12 o 
   4  -4   1      233.33      308.60     40.66 o 
   5  -4   1      662.18      683.95     58.53 o 
   6  -4   1     3817.29     4351.91    235.36 o 
   7  -4   1       58.32       17.94     32.07 o 
   8  -4   1      440.47      692.65     87.56 o 
   9  -4   1      164.49      271.97     53.60 o 
  -8  -3   1        9.97        4.74     21.53 o 
  -7  -3   1      441.46      511.18     72.66 o 
  -6  -3   1      949.41     1001.71     85.79 o 
  -5  -3   1       30.91       22.63     25.77 o 
  -4  -3   1     1591.68     1471.34     98.01 o 
  -3  -3   1     1633.86     1445.58     95.10 o 
  -2  -3   1      892.42      822.98     57.67 o 
  -1  -3   1    10349.66     9480.02    351.56 o 
   0  -3   1     3147.74     2645.96    105.91 o 
   1  -3   1     5310.94     5237.25    295.05 o 
   2  -3   1     3920.56     4118.78    158.83 o 
   3  -3   1     2587.13     2217.71    120.23 o 
   4  -3   1     1032.09      923.64    144.53 o 
   5  -3   1        9.40       11.56     11.69 o 
   6  -3   1      391.93      492.73     77.97 o 
   7  -3   1      271.35      349.77     89.55 o 
   8  -3   1      112.66      119.77     27.29 o 
   9  -3   1       36.00       61.01     31.97 o 
  -9  -2   1       11.66       -9.20     12.91 o 
  -8  -2   1     1749.38     2062.58    141.44 o 
  -7  -2   1       22.75       24.94     18.93 o 
  -6  -2   1       45.29       51.42     22.88 o 
  -5  -2   1      199.23      255.45     43.25 o 
  -4  -2   1       53.32       61.60     11.79 o 
  -3  -2   1     4058.14     4148.65    275.31 o 
  -2  -2   1      778.58      785.57     40.24 o 
  -1  -2   1      988.39      969.86     86.46 o 
   0  -2   1     6124.53     5789.37    212.97 o 
   1  -2   1      960.17      850.63     37.86 o 
   2  -2   1     1271.48      664.24     71.45 o 
   3  -2   1     3818.11     4221.41    209.75 o 
   4  -2   1     5872.31     7149.92    515.96 o 
   5  -2   1      868.90      856.92     68.29 o 
   6  -2   1       44.63       41.85     20.59 o 
   7  -2   1      316.18      408.21     47.07 o 
   8  -2   1        7.15       20.38     15.67 o 
   9  -2   1      469.27      684.79    117.12 o 
  -9  -1   1        0.88       -0.24     15.33 o 
  -8  -1   1       14.96       49.44     21.36 o 
  -7  -1   1      394.51      537.68     70.23 o 
  -6  -1   1     1379.81     1524.87    104.04 o 
  -5  -1   1      994.91     1108.11     63.70 o 
  -4  -1   1     1482.70     1611.39     78.95 o 
  -3  -1   1     6960.06     7868.08    298.85 o 
  -2  -1   1       40.28       55.15      9.05 o 
  -1  -1   1    18954.16    18909.87    804.46 o 
   0  -1   1    18655.08    15815.55    860.48 o 
   1  -1   1      607.24      559.15     34.40 o 
   2  -1   1     9201.71    10271.94    546.63 o 
   3  -1   1     1049.00     1059.06     68.09 o 
   4  -1   1     1474.32     1772.41    106.58 o 
   5  -1   1     3046.16     2882.35    129.70 o 
   6  -1   1        6.99       21.43     13.09 o 
   7  -1   1       19.66       28.68     14.20 o 
   8  -1   1      438.33      526.20     68.63 o 
   9  -1   1      240.13      222.50     55.79 o 
  -9   0   1        5.89       15.03     19.57 o 
  -8   0   1      103.03      135.85     35.95 o 
  -7   0   1     1597.62     1610.40    110.75 o 
  -6   0   1       15.37       28.96     11.74 o 
  -5   0   1     3323.19     3581.60    155.22 o 
  -4   0   1     1886.16     2309.47    143.39 o 
  -3   0   1        1.79       -3.36      5.25 o 
  -2   0   1     8439.28     5147.85    323.31 o 
  -1   0   1     4632.61     4563.98    207.47 o 
   0   0   1        2.83       -1.96      0.98 o 
   1   0   1    21069.79    21468.99    768.63 o 
   2   0   1     2765.52     2967.13    118.30 o 
   3   0   1       28.73       35.19     10.55 o 
   4   0   1      100.84      102.76     18.72 o 
   5   0   1     2123.12     2154.49    103.68 o 
   6   0   1      321.84      384.64     44.06 o 
   7   0   1      926.72      919.81     77.29 o 
   8   0   1      277.48      395.70    126.26 o 
   9   0   1       12.69       -0.65     19.90 o 
  -9   1   1       96.26      123.82     41.76 o 
  -8   1   1       24.83       49.10     22.95 o 
  -7   1   1       74.43      101.14     40.78 o 
  -6   1   1       43.85       19.15     13.77 o 
  -5   1   1     2167.00     2208.77    129.81 o 
  -4   1   1        0.65       -0.51      9.12 o 
  -2   1   1        5.40        0.60      6.42 o 
  -1   1   1       13.47       19.46      5.72 o 
   0   1   1    19227.43    20319.56    858.29 o 
   1   1   1     2941.22     2932.44    113.25 o 
   2   1   1      192.76      220.17     20.44 o 
   3   1   1    11210.22    11764.24    437.81 o 
   4   1   1      381.34      440.16     38.27 o 
   5   1   1     1738.30     1925.66     96.70 o 
   6   1   1      305.94      377.35     54.20 o 
   7   1   1       27.51       27.85     19.05 o 
   8   1   1       74.31      119.15     31.08 o 
   9   1   1       19.08        5.55     19.25 o 
  -9   2   1      585.60      792.53     71.47 o 
  -8   2   1       82.49      103.38     29.55 o 
  -7   2   1        2.88        5.30     12.15 o 
  -6   2   1      357.30      357.08     50.59 o 
  -5   2   1       51.50       33.78     28.56 o 
  -3   2   1     1667.01     1648.17    109.13 o 
  -2   2   1       87.92      126.41     20.21 o 
  -1   2   1     1815.46     1596.52     63.95 o 
   0   2   1     2326.14     2283.92     90.35 o 
   1   2   1      150.09      139.97     21.09 o 
   2   2   1     3289.46     3096.52    200.15 o 
   3   2   1      383.23      375.51     33.13 o 
   4   2   1     1011.24     1099.74     71.20 o 
   5   2   1      314.75      363.72     52.26 o 
   6   2   1        7.48       22.00     18.53 o 
   7   2   1      466.07      595.17    106.03 o 
   8   2   1      586.57      707.30     86.60 o 
  -9   3   1      124.19      125.11     32.57 o 
  -8   3   1      492.85      614.35     78.67 o 
  -7   3   1       19.60       18.40     14.48 o 
  -6   3   1      150.85      135.43     31.94 o 
  -5   3   1        4.79       -4.13      9.40 o 
  -4   3   1       96.83       51.60     25.98 o 
  -3   3   1        6.67       -0.81      8.96 o 
  -2   3   1      857.57      918.91     42.57 o 
  -1   3   1      959.21      755.26     36.67 o 
   0   3   1     6407.00     6955.37    261.04 o 
   1   3   1        9.30       27.20     12.35 o 
   2   3   1     1609.87     1479.07     88.70 o 
   3   3   1      833.37      816.20     63.38 o 
   4   3   1     1619.74     1446.12    122.53 o 
   5   3   1      145.39      179.30     38.18 o 
   6   3   1      604.11      597.97     78.51 o 
   7   3   1      359.66      466.35     70.77 o 
   8   3   1      189.48      289.54     49.90 o 
  -9   4   1       91.90      103.95    114.51 o 
  -8   4   1      557.79      680.66     73.50 o 
  -7   4   1       91.10       84.18     39.37 o 
  -5   4   1      421.42      506.80     48.89 o 
  -4   4   1       11.07       15.15      8.74 o 
  -3   4   1     4003.72     3683.15    147.15 o 
  -2   4   1       21.68       17.26      3.77 o 
  -1   4   1      323.44      319.40     38.68 o 
   0   4   1      588.76      530.53     33.67 o 
   1   4   1      209.64      216.43     22.15 o 
   2   4   1     5654.48     5970.10    284.93 o 
   3   4   1      329.60      425.93     60.19 o 
   4   4   1       13.46       21.05     17.62 o 
   5   4   1      151.17      197.67     45.46 o 
   6   4   1       68.26       69.86     51.22 o 
   7   4   1      154.74      204.10     45.69 o 
   8   4   1        7.95       14.76     50.08 o 
  -9   5   1       76.17       61.85     41.11 o 
  -8   5   1        2.51       -1.55     29.46 o 
  -6   5   1       12.81        9.88     20.51 o 
  -5   5   1     2650.59     3156.60    354.79 o 
  -4   5   1        2.42       -1.61      6.61 o 
  -3   5   1        2.68       10.92      4.42 o 
  -2   5   1      709.67      515.14     45.02 o 
  -1   5   1       83.55       59.65     15.52 o 
   0   5   1       88.26      123.00     19.28 o 
   1   5   1       18.60       25.36     10.61 o 
   2   5   1     1161.22      982.78     56.64 o 
   3   5   1       15.30       11.55     20.23 o 
   4   5   1      803.41      900.36     97.12 o 
   5   5   1       62.17       56.26     30.03 o 
   6   5   1        3.46       15.64     21.63 o 
   7   5   1      237.88      174.01     36.91 o 
 -10   6   1       11.94       34.26     52.53 o 
  -9   6   1      184.14       62.38    106.36 o 
  -8   6   1       64.95        6.47     30.25 o 
  -7   6   1        9.06       27.04     24.86 o 
  -6   6   1      367.46      666.85    129.19 o 
  -5   6   1     1902.77     1267.47    125.93 o 
  -4   6   1        1.72        1.14      6.19 o 
  -3   6   1      115.75      133.86     21.25 o 
  -2   6   1     7760.70     8221.35    313.05 o 
  -1   6   1      264.18      343.23     30.72 o 
   0   6   1     1619.97     1238.92     65.45 o 
   1   6   1     1973.72     1953.72     94.28 o 
   2   6   1       76.32      134.76     37.19 o 
   3   6   1      856.22      817.23     79.34 o 
   4   6   1      217.66      180.43     45.68 o 
   5   6   1       41.89       72.77     30.69 o 
   6   6   1      186.22      223.33     52.00 o 
   7   6   1        0.28       33.90     21.56 o 
 -10   7   1       19.54       48.28     48.94 o 
  -9   7   1      339.61      395.74    118.10 o 
  -8   7   1       69.34        7.75     30.05 o 
  -7   7   1      505.80      629.98    140.61 o 
  -6   7   1      529.98      719.37    135.72 o 
  -5   7   1       20.50       30.48     21.00 o 
  -4   7   1       66.37       69.55     13.38 o 
  -3   7   1      353.80      344.19     29.72 o 
  -2   7   1     1990.58     1849.02    128.14 o 
  -1   7   1      296.26      358.08     37.20 o 
   0   7   1      466.46      510.49     43.83 o 
   1   7   1      311.81      313.22     32.91 o 
   2   7   1       21.21       13.23     15.01 o 
   3   7   1      116.97      107.54     35.85 o 
   4   7   1       90.28       47.23     34.58 o 
   5   7   1      688.37      660.69    106.85 o 
   6   7   1        9.46       31.19     19.16 o 
  -9   8   1       81.00       28.52     27.21 o 
  -8   8   1      470.36      473.71    123.00 o 
  -7   8   1      186.30       87.91    113.04 o 
  -6   8   1       51.47       24.74     23.01 o 
  -5   8   1       77.95       81.61     27.90 o 
  -4   8   1      109.17      116.82     29.14 o 
  -3   8   1      545.85      669.99     42.48 o 
  -2   8   1      645.77      611.18     43.76 o 
  -1   8   1      220.62      273.64     34.22 o 
   0   8   1       16.35       19.91     12.07 o 
   1   8   1     1994.71     1727.52    114.22 o 
   2   8   1      164.38      120.87     36.69 o 
   3   8   1      614.11      668.63     87.17 o 
   4   8   1      497.19      503.08     77.47 o 
   5   8   1        7.20       32.22     26.26 o 
  -9   9   1        4.91      -19.25     35.23 o 
  -8   9   1       16.58        3.35     31.43 o 
  -7   9   1       29.08       41.88     31.25 o 
  -6   9   1      566.67      495.70    136.53 o 
  -5   9   1       77.97      102.20     35.16 o 
  -4   9   1       69.00       61.37     26.42 o 
  -3   9   1     1002.23     1054.60     84.64 o 
  -2   9   1      233.71      291.45     48.93 o 
  -1   9   1     1882.75     1729.63    173.13 o 
   0   9   1     1074.69     1024.44     65.19 o 
   1   9   1        1.06       -0.45     14.98 o 
   2   9   1      859.67      950.82     93.62 o 
   3   9   1      148.90      167.19     43.45 o 
   4   9   1      260.81      266.39     55.94 o 
   5   9   1       82.54      168.02     57.42 o 
  -9  10   1      180.98      181.39     76.02 o 
  -8  10   1      245.99       77.73     53.50 o 
  -7  10   1      177.78       68.32     74.87 o 
  -6  10   1        5.94        1.04     18.10 o 
  -5  10   1       28.85       41.08     25.27 o 
  -4  10   1      128.06      202.28     46.72 o 
  -3  10   1      132.41      163.84     41.06 o 
  -2  10   1       59.68       45.95     23.11 o 
  -1  10   1      295.86      325.74     55.18 o 
   0  10   1        1.39       -6.57     14.84 o 
   1  10   1       12.07        0.01     17.51 o 
   2  10   1     1091.15     1036.54     94.48 o 
   3  10   1      144.89      199.81     47.18 o 
   4  10   1      371.37      415.14     67.44 o 
  -8  11   1      190.65       55.66     96.90 o 
  -7  11   1      126.85       64.81     71.12 o 
  -6  11   1       11.97       70.23     30.79 o 
  -5  11   1      659.03      704.96    187.43 o 
  -4  11   1      233.56      338.82     63.55 o 
  -3  11   1      314.92      286.27     55.27 o 
  -2  11   1      160.94      191.09     48.62 o 
  -1  11   1        3.40      -21.53     27.08 o 
   0  11   1      579.45      548.75    116.14 o 
   1  11   1      211.16      165.88     42.41 o 
   2  11   1        0.80       23.83     20.29 o 
   3  11   1      116.17      140.85     33.23 o 
  -8  12   1      313.81      129.33     63.62 o 
  -7  12   1      429.66      391.90    169.32 o 
  -6  12   1      751.36      842.42    102.84 o 
  -5  12   1       34.10       49.67     25.66 o 
  -4  12   1      937.89     1104.22     99.29 o 
  -3  12   1      467.12      542.26     79.93 o 
  -2  12   1       20.99      -21.53     28.06 o 
  -1  12   1       14.63       20.88     35.56 o 
   0  12   1       31.56        8.81     32.95 o 
   1  12   1       93.55       75.69     38.17 o 
   2  12   1        6.86        9.19     15.11 o 
  -7  13   1      255.23      202.32     83.68 o 
  -6  13   1       28.28      -30.03     21.86 o 
  -5  13   1      266.62      322.83     58.82 o 
  -4  13   1      104.66      169.55     44.50 o 
  -3  13   1        0.06       16.88     20.37 o 
  -2  13   1      208.95      205.21     74.38 o 
  -1  13   1      174.18      194.44     73.08 o 
   0  13   1        0.24       11.09     30.01 o 
  -5  14   1      129.65      136.96     35.18 o 
  -4  14   1      432.85      430.96    150.89 o 
  -3  14   1       39.43       64.92     39.80 o 
  -2  14   1       23.13       17.94     32.95 o 
   1 -14   2      270.34      250.88     77.97 o 
   2 -14   2       79.41       97.87     47.63 o 
   3 -14   2      496.02      517.10    112.56 o 
   4 -14   2      153.67      104.87     58.72 o 
   5 -14   2       76.71       42.66     47.63 o 
   6 -14   2        2.23       15.09     18.53 o 
  -1 -13   2        1.87       38.82     27.08 o 
   0 -13   2      370.42      367.68     95.92 o 
   1 -13   2       34.04       19.57     35.23 o 
   2 -13   2        0.68       23.16     42.09 o 
   3 -13   2      257.96      270.17     54.12 o 
   4 -13   2      250.57      286.97     58.76 o 
   5 -13   2      133.90      224.78     68.51 o 
   6 -13   2      199.10      129.01     37.70 o 
   7 -13   2       57.80       22.84     30.34 o 
  -2 -12   2        6.17       -8.73     20.05 o 
  -1 -12   2      312.53      287.46     59.31 o 
   0 -12   2      229.88      292.46     58.05 o 
   1 -12   2     1413.01      841.06    140.94 o 
   2 -12   2      160.79      177.80     64.60 o 
   3 -12   2      127.37      126.07     38.04 o 
   4 -12   2      539.07      574.89    121.53 o 
   5 -12   2      518.97      529.87     89.55 o 
   6 -12   2      134.67      159.53     61.99 o 
   7 -12   2      153.81       41.76     45.35 o 
  -3 -11   2      220.45      258.66     53.93 o 
  -2 -11   2      151.08      144.62     44.37 o 
  -1 -11   2        9.22       12.68     22.76 o 
   0 -11   2      293.27      281.52     53.30 o 
   1 -11   2      248.12      235.90     83.52 o 
   2 -11   2      158.61      138.98     37.00 o 
   3 -11   2      278.85      332.42     59.31 o 
   4 -11   2       33.95       39.69     25.83 o 
   5 -11   2       47.18       34.15     27.08 o 
   6 -11   2      206.24      183.79     45.68 o 
   7 -11   2      108.91       52.85     44.37 o 
   8 -11   2        5.87       -4.57     34.58 o 
  -4 -10   2       34.90       28.85     30.99 o 
  -3 -10   2       33.60       50.16     22.20 o 
  -2 -10   2       36.99       32.11     25.21 o 
  -1 -10   2       31.07       30.26     24.05 o 
   0 -10   2       17.05       17.35     16.22 o 
   1 -10   2      329.43      346.82     43.51 o 
   2 -10   2      200.35      305.22     39.21 o 
   3 -10   2      257.06      316.68     53.70 o 
   4 -10   2       75.66      116.52     35.05 o 
   5 -10   2        4.24        3.05     18.58 o 
   6 -10   2      468.92      213.56     56.28 o 
   7 -10   2      842.53       20.55     30.01 o 
   8 -10   2      242.92       94.29     61.66 o 
   9 -10   2       48.32       -5.55     43.06 o 
  -5  -9   2      276.29      282.51     55.79 o 
  -4  -9   2       39.19       46.46     43.72 o 
  -3  -9   2       23.14       18.61     23.98 o 
  -2  -9   2      393.89      422.74     64.68 o 
  -1  -9   2      154.48      109.13     35.16 o 
   0  -9   2     1086.52     1241.51    194.12 o 
   1  -9   2      117.80      141.12     26.37 o 
   2  -9   2        3.39       21.68     12.05 o 
   3  -9   2       23.62       23.05     12.66 o 
   4  -9   2       47.05       70.43     18.73 o 
   5  -9   2       54.56       56.65     24.99 o 
   6  -9   2        0.94       13.23     18.43 o 
   7  -9   2      269.02      146.48     69.16 o 
   8  -9   2        0.80       19.90     49.59 o 
   9  -9   2       14.92       24.14     42.74 o 
  -6  -8   2      168.53      152.47     37.43 o 
  -5  -8   2      313.10      282.15     56.98 o 
  -4  -8   2       33.88       16.71     22.01 o 
  -3  -8   2      573.99      523.68     75.03 o 
  -2  -8   2       35.13       26.72     22.51 o 
  -1  -8   2        0.63       33.47     40.29 o 
   0  -8   2      275.65      304.51     36.45 o 
   1  -8   2       22.91       30.32     13.31 o 
   2  -8   2       72.34       86.04     19.23 o 
   3  -8   2       35.71       34.78     12.60 o 
   4  -8   2      943.67     1057.48     62.07 o 
   5  -8   2     1012.09      409.25     58.17 o 
   6  -8   2      199.58      206.19     80.26 o 
   7  -8   2      307.49       60.75    127.89 o 
   8  -8   2       36.41       52.53     53.18 o 
   9  -8   2      253.93      351.04    112.23 o 
  -6  -7   2        7.58       -4.41     21.53 o 
  -5  -7   2      128.54      159.15     43.51 o 
  -4  -7   2      226.03      201.57     50.10 o 
  -3  -7   2     1207.27      981.84     84.96 o 
  -2  -7   2       74.42      143.53     32.64 o 
  -1  -7   2      644.65      652.12     45.49 o 
   0  -7   2     3092.78     3212.58    141.61 o 
   1  -7   2     2758.88     2614.77    127.14 o 
   2  -7   2     2259.33     2080.59    124.73 o 
   3  -7   2      161.75      139.33     22.06 o 
   4  -7   2      152.14      128.32     22.69 o 
   5  -7   2      399.51      343.28     43.35 o 
   6  -7   2      898.71      549.73    114.84 o 
   7  -7   2       10.81       -7.27     21.86 o 
   8  -7   2      125.32      207.82     85.48 o 
   9  -7   2       11.39      -17.29     32.30 o 
  -7  -6   2       69.70       83.85     26.76 o 
  -6  -6   2      129.42      174.59     41.33 o 
  -5  -6   2      356.56      320.65     66.23 o 
  -4  -6   2      139.49      110.34     34.97 o 
  -3  -6   2      429.53      413.47     59.01 o 
  -2  -6   2     2490.73     2341.20    137.83 o 
  -1  -6   2      114.12      143.25     39.97 o 
   0  -6   2        4.11        8.40     11.21 o 
   1  -6   2      924.30      953.76     53.58 o 
   2  -6   2       70.90       93.16     17.50 o 
   3  -6   2      723.69      706.03     43.98 o 
   4  -6   2      134.62      127.74     38.57 o 
   5  -6   2     2427.98     3323.62    185.31 o 
   6  -6   2      553.17      293.30     83.52 o 
   7  -6   2        3.78       -6.98     10.66 o 
   8  -6   2        0.12      -11.42     27.73 o 
   9  -6   2       63.44      128.87     64.27 o 
  -7  -5   2        7.94       22.57     27.57 o 
  -6  -5   2      724.15      855.76     99.20 o 
  -5  -5   2       14.74        2.16     17.44 o 
  -4  -5   2        7.71       -2.57     12.38 o 
  -3  -5   2       19.54       10.91     12.50 o 
  -2  -5   2     1622.48     1852.75    112.00 o 
  -1  -5   2      583.17      489.13     35.00 o 
   0  -5   2      601.22      531.76     36.26 o 
   1  -5   2     2632.30     2860.92    273.23 o 
   2  -5   2     5843.57     5895.51    227.91 o 
   3  -5   2     4948.33     4464.47    178.60 o 
   4  -5   2      723.71      594.36     53.67 o 
   5  -5   2     2915.65     3575.77    196.18 o 
   6  -5   2      699.53      652.60     66.27 o 
   7  -5   2      132.27      177.56     41.59 o 
   8  -5   2      515.10      584.21     79.48 o 
   9  -5   2       52.73       30.34     49.26 o 
  -8  -4   2      292.59      328.99     53.86 o 
  -7  -4   2     1013.91     1008.14     90.64 o 
  -6  -4   2      488.52      504.46     73.38 o 
  -5  -4   2        8.94        8.76     33.60 o 
  -4  -4   2     3737.66     3820.51    204.84 o 
  -3  -4   2      905.09      868.05     67.82 o 
  -2  -4   2      599.80      518.62     51.32 o 
  -1  -4   2     4238.29     4013.46    160.03 o 
   0  -4   2     2079.37     1985.62     86.16 o 
   1  -4   2     8323.58     8134.04    303.66 o 
   2  -4   2      225.70      241.89     20.20 o 
   3  -4   2      666.29      607.85     47.83 o 
   4  -4   2     3182.44     1694.53    166.39 o 
   5  -4   2      185.12      199.38     38.02 o 
   6  -4   2       18.82       15.53     17.02 o 
   7  -4   2      252.91      384.13     59.31 o 
   8  -4   2      333.17      437.57     68.22 o 
   9  -4   2      331.36      441.14     68.44 o 
  -8  -3   2      934.96     1030.23     89.75 o 
  -7  -3   2      278.93      237.91     48.87 o 
  -6  -3   2      395.49      464.33     67.32 o 
  -5  -3   2        3.14        2.36     14.52 o 
  -4  -3   2      223.33      281.28     44.26 o 
  -3  -3   2     2354.35     2300.68    129.18 o 
  -2  -3   2       45.98       40.63     25.45 o 
  -1  -3   2       75.24      103.44      9.87 o 
   0  -3   2    10966.93    10740.81    393.35 o 
   1  -3   2     6361.59     6819.20    272.98 o 
   2  -3   2     2156.29     1915.47    185.31 o 
   3  -3   2     4748.79     3874.17    647.93 o 
   4  -3   2       22.20       14.16     10.05 o 
   5  -3   2     1833.24     2017.71    167.85 o 
   6  -3   2     2026.99     2532.24    263.44 o 
   7  -3   2       15.79       27.47     15.95 o 
   8  -3   2      167.79      251.01     51.75 o 
   9  -3   2      409.67      522.97     98.53 o 
  -9  -2   2        0.69      -29.94     26.59 o 
  -8  -2   2      399.06      436.07     64.84 o 
  -7  -2   2      747.83      830.59    129.85 o 
  -6  -2   2      195.88      209.20     42.12 o 
  -5  -2   2      119.01      180.18     35.57 o 
  -4  -2   2      613.78      742.34     55.93 o 
  -3  -2   2     5975.32     6499.74    259.43 o 
  -2  -2   2     1841.14     1869.95    100.35 o 
  -1  -2   2      634.71      677.67     44.29 o 
   0  -2   2      488.73      502.89     68.56 o 
   1  -2   2     5828.25     6097.54    264.83 o 
   2  -2   2    18104.40    19077.66   2831.66 o 
   3  -2   2     1295.79     1344.39    149.75 o 
   4  -2   2     3174.11     2266.76    200.64 o 
   5  -2   2       34.38       41.10     19.71 o 
   6  -2   2       83.67      121.24     24.43 o 
   7  -2   2       58.47       86.76     22.07 o 
   8  -2   2       32.27       39.80     32.30 o 
   9  -2   2      483.14      703.06    120.06 o 
  -9  -1   2        0.08       -0.58     12.38 o 
  -8  -1   2      301.50      372.00     58.66 o 
  -7  -1   2     2093.09     2224.10    143.08 o 
  -6  -1   2      644.80      708.23     68.50 o 
  -5  -1   2     6556.46     6564.54    262.79 o 
  -4  -1   2      108.91      113.16     18.71 o 
  -3  -1   2      156.73      170.54     17.86 o 
  -2  -1   2     1783.97     1925.99     80.59 o 
  -1  -1   2      174.36      289.97     42.41 o 
   0  -1   2      670.41      769.30     38.99 o 
   1  -1   2       55.70       51.80     18.27 o 
   2  -1   2     8457.04     8695.21    433.58 o 
   3  -1   2     1163.63     1046.27     67.89 o 
   4  -1   2      646.87      692.24     44.04 o 
   5  -1   2      203.20      248.26     32.04 o 
   6  -1   2       69.50       91.42     20.80 o 
   7  -1   2     1457.51     1692.00     93.76 o 
   8  -1   2        0.80       10.44     22.51 o 
   9  -1   2      133.01      181.39     52.20 o 
  -9   0   2       12.58       30.97     18.11 o 
  -8   0   2        7.67       20.32     23.82 o 
  -7   0   2        2.06       -2.07     15.82 o 
  -6   0   2      120.16      137.42     23.39 o 
  -5   0   2      489.90      517.99     43.48 o 
  -4   0   2      551.48      636.33     49.59 o 
  -3   0   2      833.31     1043.75    121.85 o 
  -2   0   2      317.72      300.71     26.97 o 
  -1   0   2      853.97      976.89     42.37 o 
   0   0   2    16838.48    16077.26    618.30 o 
   1   0   2      385.16      403.66     21.89 o 
   2   0   2       11.05       13.83      6.61 o 
   3   0   2     2649.90     2716.53    115.00 o 
   4   0   2       91.35      136.30     22.33 o 
   5   0   2     1542.54     1606.90     84.58 o 
   6   0   2      142.81      131.70     25.31 o 
   7   0   2       24.04       38.08     24.47 o 
   8   0   2     1142.89     1403.51    154.97 o 
   9   0   2      132.85      239.47     55.79 o 
  -9   1   2      317.41      456.81     63.30 o 
  -8   1   2       90.34      111.43     31.62 o 
  -7   1   2      169.27      199.52     31.30 o 
  -6   1   2      105.65       66.94     35.90 o 
  -5   1   2      766.75      910.78     67.80 o 
  -4   1   2     3791.99     3837.68    498.34 o 
  -3   1   2      131.87      116.61     18.62 o 
  -2   1   2      193.50      198.39     17.16 o 
  -1   1   2     3469.19     3483.38    167.24 o 
   0   1   2      524.24      518.69     29.27 o 
   1   1   2     4193.04     4336.04    195.86 o 
   2   1   2      450.90      465.43     43.03 o 
   3   1   2        9.99        6.25      9.60 o 
   4   1   2     2038.67     2007.79     97.87 o 
   5   1   2      305.01      299.99     37.84 o 
   6   1   2       82.31      125.13     32.34 o 
   7   1   2      342.39      410.88     62.52 o 
   8   1   2      161.85      371.92     87.76 o 
  -9   2   2       79.72       88.72     26.05 o 
  -8   2   2      282.34      164.29    142.90 o 
  -7   2   2       20.22       29.98     17.45 o 
  -6   2   2     1336.55     1633.51    107.56 o 
  -5   2   2       82.27       69.15     31.45 o 
  -2   2   2        3.79        7.69      3.38 o 
  -1   2   2      342.24      359.11     29.35 o 
   0   2   2     5920.97     5914.08    268.17 o 
   1   2   2    22136.94    21451.61   1184.44 o 
   2   2   2      378.80      388.43     38.33 o 
   3   2   2     3471.48     3675.57    154.87 o 
   4   2   2      785.32      800.20     52.28 o 
   5   2   2       36.17       96.53     28.47 o 
   6   2   2     3363.31     3256.19    298.35 o 
   7   2   2       66.50       50.49     23.87 o 
   8   2   2       57.07       67.21     29.04 o 
  -9   3   2       56.37        7.83     44.04 o 
  -8   3   2      625.36      936.46     82.97 o 
  -7   3   2      168.82      235.44     44.21 o 
  -6   3   2     1565.51     1787.62    115.41 o 
  -5   3   2        0.87        3.12     21.27 o 
  -4   3   2        2.78        2.07      7.23 o 
  -3   3   2     3850.54     3471.20    218.59 o 
  -2   3   2      664.37      593.20     44.15 o 
  -1   3   2    11366.52    11700.16    425.83 o 
   0   3   2     3017.39     2939.48    118.54 o 
   1   3   2      789.27      845.85     55.47 o 
   2   3   2     2592.17     2175.02    119.84 o 
   3   3   2        0.61        8.90      9.69 o 
   4   3   2      177.37      189.40     39.55 o 
   5   3   2        4.61       -6.22     16.62 o 
   6   3   2      365.09      391.81     63.39 o 
   7   3   2      545.74      538.47     75.66 o 
   8   3   2        3.08       -3.26     19.90 o 
  -9   4   2        8.64      -10.21     30.07 o 
  -8   4   2      623.37      667.17    130.50 o 
  -7   4   2        6.67       -1.49     12.55 o 
  -6   4   2       13.68       14.48     12.90 o 
  -5   4   2      724.99      629.66    112.56 o 
  -4   4   2      215.72      248.43     71.94 o 
  -3   4   2      301.14      396.72     26.64 o 
  -2   4   2     4949.47     5229.36    199.83 o 
  -1   4   2      220.63      295.89     23.30 o 
   0   4   2       36.46       27.73      9.99 o 
   1   4   2     1513.35     1531.41     64.68 o 
   2   4   2     1043.10      966.58     69.88 o 
   3   4   2      589.96      619.34     70.25 o 
   4   4   2     1268.50     1226.65     92.16 o 
   5   4   2      170.43      144.65     39.90 o 
   6   4   2      105.78      127.95     37.38 o 
   7   4   2      382.07      518.10     74.38 o 
  -9   5   2      326.69      353.00    102.77 o 
  -8   5   2        3.06      -13.64     28.20 o 
  -7   5   2      487.68      803.87    150.73 o 
  -6   5   2      428.37      631.61    119.73 o 
  -5   5   2      620.04      669.78    119.08 o 
  -4   5   2      198.09      251.28     40.52 o 
  -3   5   2       24.72       20.13      4.87 o 
  -2   5   2      256.15      214.65     18.51 o 
  -1   5   2      135.57      200.29     23.19 o 
   0   5   2     1829.99     1914.18     88.23 o 
   1   5   2      432.14      441.52     37.56 o 
   2   5   2      283.59      301.52     34.81 o 
   3   5   2      638.79      679.43     76.93 o 
   4   5   2       30.16       44.35     23.99 o 
   5   5   2      945.33      986.72     98.00 o 
   6   5   2       87.61       91.10     34.25 o 
   7   5   2        9.64        1.30     30.01 o 
 -10   6   2      123.27      128.54     76.34 o 
  -9   6   2      136.00       54.98     51.55 o 
  -8   6   2       29.45        1.49     26.31 o 
  -6   6   2       32.81       11.35     26.26 o 
  -5   6   2      260.67      247.29     93.14 o 
  -4   6   2     1616.24     1821.72     84.81 o 
  -3   6   2      139.25      133.33     14.31 o 
  -2   6   2      856.84      907.19     88.49 o 
  -1   6   2       50.62       78.68     15.46 o 
   0   6   2       24.85       36.15     11.91 o 
   1   6   2      218.59      221.58     30.08 o 
   2   6   2      103.95      142.99     23.51 o 
   3   6   2       80.51      110.00     34.06 o 
   4   6   2       57.39       40.22     26.73 o 
   5   6   2       85.57       92.02     36.54 o 
   6   6   2       98.76      129.27     35.42 o 
 -10   7   2       24.43       72.43     57.42 o 
  -9   7   2      177.98       92.58    133.27 o 
  -8   7   2        1.90        0.23     31.02 o 
  -7   7   2      245.77       82.32    109.29 o 
  -6   7   2       16.81        9.27     20.69 o 
  -5   7   2      411.68      384.05    125.93 o 
  -4   7   2        0.72        7.84     14.19 o 
  -3   7   2      384.72      405.30     30.12 o 
  -2   7   2     4704.80     4780.74    194.24 o 
  -1   7   2       32.79       53.04     14.65 o 
   0   7   2     1033.51      989.99     58.99 o 
   1   7   2     1860.22     1728.34     95.38 o 
   2   7   2       18.03       19.69     18.08 o 
   3   7   2     1660.29     1440.78    110.25 o 
   4   7   2        2.13       15.64     20.04 o 
   5   7   2       92.69      130.68     38.42 o 
   6   7   2      490.12      658.27     95.26 o 
  -9   8   2       89.05      113.86     66.55 o 
  -8   8   2      156.18      242.08     93.31 o 
  -7   8   2      210.55      332.12    102.12 o 
  -5   8   2       37.72       56.04     24.10 o 
  -4   8   2      766.86      787.21     72.75 o 
  -3   8   2     1883.11     1946.73    125.85 o 
  -2   8   2       19.35        5.69      8.34 o 
  -1   8   2     1442.82     1356.44     75.09 o 
   0   8   2      176.06      222.74     32.82 o 
   1   8   2      487.50      512.48    114.68 o 
   2   8   2     1778.84     1678.27    186.94 o 
   3   8   2       42.50       74.21     32.06 o 
   4   8   2      378.70      370.16     65.65 o 
   5   8   2      191.43      255.55     53.22 o 
  -9   9   2       12.22       19.79     28.09 o 
  -8   9   2      691.95     1089.66    198.36 o 
  -7   9   2      367.33      601.60    136.70 o 
  -6   9   2       19.35      -12.31     20.39 o 
  -5   9   2      676.88      941.00     95.19 o 
  -4   9   2      197.90      164.09     39.87 o 
  -3   9   2      362.71      419.84     61.58 o 
  -2   9   2        7.03      -18.64     12.40 o 
  -1   9   2      945.15      890.74     61.54 o 
   0   9   2       18.41       23.46     13.46 o 
   1   9   2      631.62      728.60     83.89 o 
   2   9   2      119.18       85.79     46.82 o 
   3   9   2      133.27      103.96     34.59 o 
   4   9   2      792.33      872.32    108.03 o 
  -9  10   2      103.10       24.04     76.83 o 
  -8  10   2      237.94      401.94    116.14 o 
  -7  10   2       95.32       40.32     55.46 o 
  -6  10   2      118.93       75.32     32.50 o 
  -5  10   2       88.15       87.56     45.02 o 
  -4  10   2       24.12       34.47     24.57 o 
  -3  10   2     1445.21     1495.36    112.08 o 
  -2  10   2      179.20      189.26     43.84 o 
  -1  10   2       46.27       62.91     25.64 o 
   0  10   2     1294.59     1284.61    123.48 o 
   1  10   2      181.57      159.42     39.32 o 
   2  10   2      118.08      170.94     49.26 o 
   3  10   2       52.46       73.48     27.12 o 
   4  10   2        9.64       29.57     35.56 o 
  -8  11   2        3.31       16.47     28.30 o 
  -7  11   2      555.27      614.26    176.34 o 
  -6  11   2      375.43      510.25     76.35 o 
  -5  11   2      233.39      300.52     58.34 o 
  -4  11   2      904.69     1049.55    104.26 o 
  -3  11   2        7.43       17.66     22.06 o 
  -2  11   2        1.03       -9.32     16.84 o 
  -1  11   2       41.79       62.64     45.35 o 
   0  11   2        2.80        1.96     19.25 o 
   1  11   2       11.34       28.71     24.47 o 
   2  11   2      331.32      373.39     62.33 o 
   3  11   2       12.81       11.89     20.06 o 
  -8  12   2        8.46       -0.56     17.67 o 
  -7  12   2      177.44      117.47     73.41 o 
  -6  12   2      219.05      280.78     58.30 o 
  -5  12   2      872.05     1022.84     96.96 o 
  -4  12   2        0.20      -22.53     16.62 o 
  -3  12   2       79.92      134.53     39.25 o 
  -2  12   2      587.09      745.80    139.31 o 
  -1  12   2       17.32       31.32     36.21 o 
   0  12   2      257.36      291.66     73.08 o 
   1  12   2      282.14      323.96     80.58 o 
  -7  13   2        9.64       -1.73     17.38 o 
  -6  13   2      134.94      104.49     34.32 o 
  -5  13   2       22.47       34.30     20.15 o 
  -4  13   2      536.25      647.41     91.90 o 
  -3  13   2       11.08       15.70     16.13 o 
  -2  13   2        2.44       17.94     30.67 o 
  -1  13   2      188.90      144.85     64.60 o 
   0  13   2       17.27       24.14     25.45 o 
  -5  14   2       28.53       26.12     17.45 o 
  -4  14   2      137.28      194.97     43.28 o 
  -3  14   2      136.69      139.96     57.09 o 
  -2  14   2       63.14       52.85     41.11 o 
   0 -14   3      140.74      117.12     52.53 o 
   1 -14   3       18.02       37.52     30.34 o 
   2 -14   3       50.68       42.09     38.82 o 
   3 -14   3        1.18      -13.05     24.47 o 
   4 -14   3       87.62      115.25     40.13 o 
   5 -14   3      219.13      119.89    119.90 o 
   6 -14   3       42.32       57.42     31.97 o 
  -1 -13   3      253.71      198.13     79.28 o 
   0 -13   3       33.34       30.67     44.04 o 
   1 -13   3      821.55     1107.28    144.53 o 
   2 -13   3      290.27      322.33     86.78 o 
   3 -13   3       14.44       20.45     33.77 o 
   4 -13   3      829.10      986.57    123.00 o 
   5 -13   3      111.95      106.14     56.93 o 
   6 -13   3      234.12       87.11     45.02 o 
   7 -13   3       35.72       15.99     28.06 o 
  -3 -12   3       35.50       66.52     26.43 o 
  -2 -12   3        5.81       -1.04     33.44 o 
  -1 -12   3      273.93      264.58     56.19 o 
   0 -12   3      190.63      213.14     49.39 o 
   1 -12   3      312.18      261.62     50.13 o 
   2 -12   3        2.35       12.72     32.62 o 
   3 -12   3      150.50      163.42     44.90 o 
   4 -12   3      370.28      283.91    114.02 o 
   5 -12   3       14.19       16.17     21.90 o 
   6 -12   3      645.40      416.91    180.74 o 
   7 -12   3       13.83      -23.16     21.86 o 
   8 -12   3       22.73       57.09     29.69 o 
  -4 -11   3       46.72       10.96     17.88 o 
  -3 -11   3       34.17       59.90     25.59 o 
  -2 -11   3      191.12      217.64     51.96 o 
  -1 -11   3        5.97       20.24     25.27 o 
   0 -11   3        0.50       -5.17     20.99 o 
   1 -11   3        0.55       -6.62     19.09 o 
   2 -11   3      285.23      257.26     38.73 o 
   3 -11   3      180.06      265.56     70.47 o 
   4 -11   3      242.28      273.33    105.38 o 
   5 -11   3        1.98        5.29     18.60 o 
   6 -11   3       25.06       15.50     18.46 o 
   8 -11   3      123.20      108.31     59.38 o 
  -4 -10   3       56.97      115.49     54.48 o 
  -3 -10   3      111.63      150.85     41.89 o 
  -2 -10   3       66.52       53.70     31.14 o 
  -1 -10   3       40.98       84.78     33.81 o 
   0 -10   3        7.78        6.16     15.70 o 
   1 -10   3       30.97       27.33     14.51 o 
   2 -10   3      796.67      786.14    100.17 o 
   3 -10   3      795.60      738.08     58.08 o 
   4 -10   3      331.60      255.15    107.82 o 
   5 -10   3        5.03        0.18     15.77 o 
   6 -10   3       47.65       38.73     35.23 o 
   7 -10   3       32.06      -14.03     22.18 o 
   8 -10   3       12.03      -20.55     35.56 o 
   9 -10   3      119.97      229.03     86.13 o 
  -5  -9   3        1.62       -3.65     20.06 o 
  -4  -9   3      174.61       95.30     70.47 o 
  -3  -9   3      144.33       89.32     34.75 o 
  -2  -9   3      225.21      198.60     47.48 o 
  -1  -9   3       65.21       60.78     24.30 o 
   0  -9   3      189.09      202.66     40.45 o 
   1  -9   3        3.12       -0.94      9.44 o 
   2  -9   3      168.21      127.28     24.70 o 
   3  -9   3     1006.40     1101.75     66.35 o 
   4  -9   3      615.29      667.09    101.41 o 
   5  -9   3      369.18      358.54     55.35 o 
   6  -9   3       67.08       31.40     38.33 o 
   7  -9   3        2.97       20.88     40.45 o 
   8  -9   3      281.27      199.99     86.78 o 
   9  -9   3       23.50       69.16     53.50 o 
  -6  -8   3      278.85      282.72     94.29 o 
  -5  -8   3        3.35       28.70     21.48 o 
  -4  -8   3       20.37       38.73     22.56 o 
  -3  -8   3      616.92      693.43     87.73 o 
  -2  -8   3      704.25      789.26     88.39 o 
  -1  -8   3     2396.70     2370.64    143.56 o 
   0  -8   3      133.31      138.50     24.10 o 
   1  -8   3       10.55       14.65     11.52 o 
   2  -8   3     2402.33     2526.95    164.75 o 
   3  -8   3     1351.64     1477.21     78.37 o 
   4  -8   3      918.49      914.79     69.49 o 
   5  -8   3      107.93       65.56     26.92 o 
   6  -8   3        2.68       13.40     13.09 o 
   7  -8   3      108.23      130.82     74.06 o 
   8  -8   3       38.73       -9.13     40.78 o 
   9  -8   3        0.35       65.58     53.18 o 
  -6  -7   3      615.85      632.40     89.71 o 
  -5  -7   3      186.82      175.84     45.85 o 
  -4  -7   3      363.58      317.55     58.38 o 
  -3  -7   3      841.63      748.66     87.77 o 
  -2  -7   3     3041.85     2609.05    368.33 o 
  -1  -7   3      519.52      527.22    107.65 o 
   0  -7   3      588.64      562.30     48.56 o 
   1  -7   3      553.54      526.84     41.63 o 
   2  -7   3       38.54       38.44     13.49 o 
   3  -7   3      831.55      682.04     88.86 o 
   4  -7   3       37.36       48.61     14.54 o 
   5  -7   3       10.52       16.17     13.21 o 
   6  -7   3       42.45       16.52     31.34 o 
   7  -7   3      630.55      888.44     84.34 o 
   8  -7   3       53.95       96.24     63.94 o 
   9  -7   3       38.82       37.52     57.09 o 
  -7  -6   3      138.83      138.28     32.21 o 
  -6  -6   3        4.44       19.99     17.94 o 
  -5  -6   3        7.46       -6.54     18.50 o 
  -4  -6   3      185.80      212.96     46.11 o 
  -3  -6   3      195.73      198.01     40.70 o 
  -2  -6   3      150.15      124.52     30.86 o 
  -1  -6   3     2513.42     2476.96    111.99 o 
   0  -6   3     2862.56     2363.15    110.00 o 
   1  -6   3     2235.43     2229.06    165.75 o 
   2  -6   3     7382.30     5593.63    222.13 o 
   3  -6   3      991.79      908.90     60.91 o 
   4  -6   3     2825.30     2866.38    160.26 o 
   5  -6   3      770.97      679.85     64.38 o 
   6  -6   3        1.09       -0.04     11.69 o 
   7  -6   3      108.46      276.95     51.01 o 
   8  -6   3       14.50       -3.27     15.47 o 
   9  -6   3       17.92       55.14     48.61 o 
  -8  -5   3      106.95      135.90     28.95 o 
  -7  -5   3      579.58      751.90     93.27 o 
  -6  -5   3       26.09       44.94     22.22 o 
  -5  -5   3      760.72      769.31     90.75 o 
  -4  -5   3     1017.73      791.84     70.98 o 
  -3  -5   3      659.83      639.61     64.17 o 
  -2  -5   3     2093.74     1856.42    112.12 o 
  -1  -5   3      188.47      183.76     19.83 o 
   0  -5   3     2084.16     1726.79     80.03 o 
   1  -5   3    10888.07    10813.40    405.59 o 
   2  -5   3      686.41      607.43     62.60 o 
   3  -5   3      188.93      229.63     26.62 o 
   4  -5   3      680.47      689.20     61.29 o 
   5  -5   3      395.43      414.92     56.12 o 
   6  -5   3      797.28      811.51     72.45 o 
   7  -5   3        3.21      -10.31     14.65 o 
   8  -5   3      482.95      557.75     90.70 o 
   9  -5   3      244.98      454.11     70.31 o 
  -8  -4   3        6.91       30.12     14.10 o 
  -7  -4   3      231.96      353.81     61.55 o 
  -6  -4   3     2175.85     2288.61    150.06 o 
  -5  -4   3      432.03      403.92     60.31 o 
  -4  -4   3        8.55       29.09     18.11 o 
  -3  -4   3      348.85      408.67     53.14 o 
  -2  -4   3     1146.16     1201.44     78.99 o 
  -1  -4   3     5252.57     5386.57    280.16 o 
   0  -4   3     1264.22     1218.24     59.41 o 
   1  -4   3     6336.80     5177.00    381.36 o 
   2  -4   3     5733.40     5291.67    238.74 o 
   3  -4   3     1269.08     1378.58     87.58 o 
   4  -4   3      314.15      421.94     71.61 o 
   5  -4   3     5476.74     7120.39    356.84 o 
   6  -4   3     3531.50     4293.77    278.45 o 
   7  -4   3      285.48      446.67     65.92 o 
   8  -4   3     1224.80     1597.53    122.51 o 
   9  -4   3      251.01      357.64     59.46 o 
  -8  -3   3        1.28       17.26     15.08 o 
  -7  -3   3      441.14      418.21     64.96 o 
  -6  -3   3      267.68      323.15     76.18 o 
  -5  -3   3      309.08      327.17     51.20 o 
  -4  -3   3     2606.29     2398.91    138.88 o 
  -3  -3   3      749.21      630.56     73.08 o 
  -2  -3   3     3187.62     3436.37    171.63 o 
  -1  -3   3       56.02       79.66      8.69 o 
   0  -3   3     3365.35     3346.56    132.99 o 
   1  -3   3     2215.59     2444.07    284.98 o 
   2  -3   3     1761.59     1301.88     59.38 o 
   3  -3   3      200.49      238.59     34.69 o 
   4  -3   3     1796.38     1957.38    118.82 o 
   5  -3   3       46.84       34.54     15.31 o 
   6  -3   3      188.90      205.54     47.96 o 
   7  -3   3      945.71     1021.60     86.69 o 
   8  -3   3      142.23      127.49     37.16 o 
   9  -3   3       24.56       10.77     20.88 o 
  -9  -2   3       14.81      -10.30     12.69 o 
  -8  -2   3      498.12      613.43     78.77 o 
  -7  -2   3       11.43       -2.24     14.00 o 
  -6  -2   3      194.85      230.24     46.10 o 
  -5  -2   3     2497.57     2402.10    140.95 o 
  -4  -2   3      434.10      411.22     32.31 o 
  -3  -2   3     1125.22     1232.17     60.41 o 
  -2  -2   3      677.07      627.32     47.06 o 
  -1  -2   3     1452.80     1473.90     79.45 o 
   0  -2   3     2124.29     2062.66     82.83 o 
   1  -2   3      890.83      868.43     39.82 o 
   2  -2   3    14190.07    13155.00    600.47 o 
   3  -2   3     5047.88     5193.63    257.10 o 
   4  -2   3     2226.65     2196.25    129.04 o 
   5  -2   3       61.33       74.47     18.08 o 
   6  -2   3       20.34       11.66     16.59 o 
   7  -2   3     1030.98     1096.06     91.00 o 
   8  -2   3      287.41      349.41     79.93 o 
   9  -2   3       83.12       94.29     39.80 o 
  -9  -1   3        2.59       28.01     14.03 o 
  -8  -1   3      387.89      475.13     68.74 o 
  -7  -1   3       15.37       -1.70     16.83 o 
  -6  -1   3       60.23       48.89     21.09 o 
  -5  -1   3      400.77      396.74     36.15 o 
  -4  -1   3      992.54     1058.96     92.05 o 
  -3  -1   3      632.23      594.23     35.84 o 
  -2  -1   3    11907.66    12633.87    463.87 o 
  -1  -1   3      572.79      687.18     34.25 o 
   0  -1   3      351.68      372.68     41.92 o 
   1  -1   3      568.11      507.10     51.06 o 
   2  -1   3      122.12      107.80     13.81 o 
   3  -1   3     2325.88     2319.92     99.52 o 
   4  -1   3     1326.56     1299.43     66.82 o 
   5  -1   3      674.15      674.89     46.77 o 
   6  -1   3      892.22      980.97     63.22 o 
   7  -1   3      700.74      834.42     82.60 o 
   8  -1   3      142.30      195.75     60.68 o 
   9  -1   3        0.05      -24.47     18.92 o 
  -9   0   3        3.59        1.73     14.68 o 
  -8   0   3        3.91       13.91     18.57 o 
  -7   0   3     2640.00     3079.02    176.69 o 
  -6   0   3      181.75      231.89     31.61 o 
  -5   0   3     4655.84     4799.63    304.71 o 
  -4   0   3     1218.33     1308.35     80.91 o 
  -3   0   3      880.55      867.68     69.49 o 
  -2   0   3    30827.29    32472.20   1447.86 o 
  -1   0   3      986.69     1148.88     50.62 o 
   0   0   3      179.31      134.15     32.36 o 
   1   0   3     3589.59     3619.58    138.32 o 
   2   0   3       80.84       67.07     14.35 o 
   3   0   3       68.47       70.62     14.70 o 
   4   0   3      581.34      543.80     40.50 o 
   5   0   3     2120.55     2172.77    106.23 o 
   6   0   3      293.10      375.18     47.60 o 
   7   0   3       17.33       12.72     27.73 o 
   8   0   3        4.95        2.61     21.21 o 
   9   0   3      191.37      193.14     50.89 o 
  -9   1   3      186.06      331.29     92.65 o 
  -8   1   3       32.82       54.30     48.61 o 
  -7   1   3        8.63       21.95     14.33 o 
  -6   1   3      209.59      225.69     42.41 o 
  -5   1   3       73.59       39.02     27.71 o 
  -4   1   3      287.63      376.24     35.58 o 
  -3   1   3     3813.59     3910.46    189.80 o 
  -2   1   3     8917.73    10075.48    483.68 o 
  -1   1   3     1352.63     1304.87     71.95 o 
   0   1   3    10002.20     9438.79    446.14 o 
   1   1   3      936.30      864.33     49.79 o 
   2   1   3     3977.65     3786.68    242.40 o 
   3   1   3     5097.22     4711.07    237.06 o 
   4   1   3      330.23      390.03     43.87 o 
   5   1   3     2108.04     2391.58    155.44 o 
   6   1   3      795.57      884.61     80.14 o 
   7   1   3      139.84      145.75     34.04 o 
   8   1   3      289.40      330.49     79.93 o 
 -10   2   3        5.48       -7.18     16.96 o 
  -9   2   3      225.75      311.45     53.73 o 
  -8   2   3      111.09       66.33     50.89 o 
  -7   2   3        2.00       -0.95     14.31 o 
  -6   2   3     2241.53     2778.05    159.21 o 
  -5   2   3       11.39       38.31     14.36 o 
  -4   2   3     2852.32     2763.81    144.64 o 
  -3   2   3      996.65      997.38     58.86 o 
  -2   2   3     2676.76     3107.39    167.85 o 
  -1   2   3    13360.29    13133.83    476.15 o 
   0   2   3     2696.52     2308.31    276.17 o 
   1   2   3        4.48       12.44      7.97 o 
   2   2   3      777.23      676.05     57.42 o 
   3   2   3        0.12      -11.80      8.66 o 
   4   2   3     2733.12     2619.09    267.07 o 
   5   2   3      133.63      157.66     28.36 o 
   6   2   3       31.22       27.51     19.91 o 
   7   2   3      419.09      463.79     68.58 o 
   8   2   3        1.63       49.59     25.77 o 
 -10   3   3        4.64       45.02     23.49 o 
  -9   3   3       34.36       22.51     47.96 o 
  -8   3   3      402.46      558.26     60.89 o 
  -7   3   3      186.74      273.85     50.73 o 
  -6   3   3      274.23      412.00     52.89 o 
  -5   3   3        8.08        3.58     10.58 o 
  -3   3   3     1255.23     1106.96     65.74 o 
  -2   3   3      372.38      357.01     34.26 o 
  -1   3   3      603.49      507.97     37.83 o 
   0   3   3       30.34       28.25      7.94 o 
   1   3   3     1456.50     1442.98     83.05 o 
   2   3   3      867.99     1057.09     59.79 o 
   3   3   3      680.76      756.11     69.12 o 
   4   3   3     3009.54     2850.84    164.02 o 
   5   3   3      215.09      247.46     47.82 o 
   6   3   3     1291.04     1400.61    108.78 o 
   7   3   3      507.06      563.81     77.48 o 
   8   3   3       16.44       -2.94     20.23 o 
 -10   4   3       93.14       -0.98     46.00 o 
  -9   4   3       68.81       13.61     35.47 o 
  -8   4   3      114.65       21.76     74.87 o 
  -7   4   3        1.36       -1.63     28.38 o 
  -6   4   3      126.22       78.73     45.11 o 
  -5   4   3      281.30      220.07    152.19 o 
  -4   4   3      398.53      291.09    116.63 o 
  -3   4   3     3083.26     2921.16    160.29 o 
  -2   4   3        3.77        7.50     11.30 o 
  -1   4   3      227.48      221.53     19.84 o 
   0   4   3       70.33      132.19     18.72 o 
   1   4   3       19.50       33.34     21.70 o 
   2   4   3     2470.57     2350.03    132.86 o 
   3   4   3        2.73       15.92     12.48 o 
   4   4   3       67.19       56.04     23.78 o 
   5   4   3       72.42       73.60     28.97 o 
   6   4   3       90.54       57.01     28.18 o 
   7   4   3       41.24      168.02     61.01 o 
 -10   5   3      645.91      -14.68     46.00 o 
  -9   5   3        0.28       40.51     37.15 o 
  -8   5   3       81.96       52.59     58.24 o 
  -6   5   3       75.47       85.96     32.73 o 
  -4   5   3        8.74        5.78      4.67 o 
  -3   5   3        2.30        0.17     11.30 o 
  -2   5   3     1957.85     1743.60     77.54 o 
  -1   5   3      346.78      409.75     30.34 o 
   0   5   3       49.46       73.56     16.12 o 
   1   5   3     1144.39     1025.50     58.85 o 
   2   5   3       75.84       63.77     24.57 o 
   3   5   3       23.92       32.11     17.69 o 
   4   5   3      335.22      347.95     84.17 o 
   5   5   3       57.58       76.52     32.70 o 
   6   5   3       88.14       81.68     32.32 o 
   7   5   3       11.06        6.05     16.35 o 
 -10   6   3       31.88       16.11     33.86 o 
  -9   6   3      262.45      167.22    213.04 o 
  -8   6   3        5.76        4.64     29.91 o 
  -7   6   3        0.01        1.60     24.47 o 
  -5   6   3      729.54      346.80     72.43 o 
  -4   6   3      155.11      148.28     33.95 o 
  -3   6   3      558.22      684.42     59.91 o 
  -2   6   3     1579.60     1417.74    118.45 o 
  -1   6   3        3.15       11.22      7.38 o 
   0   6   3     1339.89     1468.62    162.99 o 
   1   6   3       27.77       49.68     15.94 o 
   2   6   3       28.30       44.25     15.14 o 
   3   6   3      722.60      841.53     76.82 o 
   4   6   3      289.27      258.56     55.15 o 
   5   6   3      853.09     1008.27    113.53 o 
   6   6   3      165.20      166.64     41.93 o 
 -10   7   3        0.58       10.95     28.89 o 
  -9   7   3      559.65      589.20    143.87 o 
  -8   7   3        5.79       14.36     32.00 o 
  -7   7   3      501.90      800.61    158.56 o 
  -5   7   3       60.29       64.26     36.70 o 
  -4   7   3     6923.25     6925.00    718.07 o 
  -3   7   3      451.10      528.63     65.30 o 
  -2   7   3     1033.96     1127.20     73.29 o 
  -1   7   3     2903.92     3065.69    135.30 o 
   0   7   3      278.59      262.30     33.10 o 
   1   7   3     1625.00     1540.56     84.24 o 
   2   7   3      650.28      626.07     76.52 o 
   3   7   3      390.05      378.98     64.44 o 
   4   7   3      132.92      180.14     46.24 o 
   5   7   3      379.05      446.12     78.14 o 
   6   7   3        9.08       13.46     19.97 o 
  -9   8   3        1.70       23.23     34.03 o 
  -8   8   3      578.39     1148.39    204.23 o 
  -7   8   3      253.93      303.08     95.26 o 
  -6   8   3       10.64       -2.49     23.39 o 
  -5   8   3      661.44      789.43     82.66 o 
  -4   8   3      326.23      261.63     47.18 o 
  -3   8   3     2100.16     2300.66    143.92 o 
  -2   8   3      479.75      550.08     61.91 o 
  -1   8   3      359.91      395.23     41.90 o 
   0   8   3      689.94      697.00     53.14 o 
   1   8   3     1805.38     1566.93    108.18 o 
   2   8   3        6.68       36.69     24.56 o 
   3   8   3      263.29      348.65     62.67 o 
   4   8   3      980.53      868.49    106.22 o 
   5   8   3        5.06       10.50     30.99 o 
  -9   9   3        2.64       -9.54     26.59 o 
  -8   9   3       56.34       47.55     64.76 o 
  -7   9   3       13.18       25.72     28.63 o 
  -6   9   3      900.97      431.95     87.11 o 
  -5   9   3      285.73      334.63     60.44 o 
  -4   9   3      275.27      289.80     53.45 o 
  -3   9   3     2374.65     2467.75    156.05 o 
  -2   9   3       45.97       41.96     22.87 o 
  -1   9   3      875.71      885.55     95.26 o 
   0   9   3      544.97      531.95     49.93 o 
   1   9   3        2.52        4.77     16.95 o 
   2   9   3      348.71      412.19     66.40 o 
   3   9   3       63.69       53.42     32.79 o 
   4   9   3       19.01       41.89     45.02 o 
  -9  10   3       31.85       34.01     26.37 o 
  -8  10   3      179.38      233.59     89.07 o 
  -7  10   3      179.17      145.01     66.55 o 
  -6  10   3       25.32       10.73     17.70 o 
  -5  10   3      401.55      510.58     76.83 o 
  -4  10   3        1.17        8.68     19.59 o 
  -3  10   3      140.07      162.42     57.26 o 
  -2  10   3      966.26     1008.20     88.54 o 
  -1  10   3        1.09       20.51     16.86 o 
   0  10   3       60.46       79.28     41.11 o 
   1  10   3       12.09       28.32     21.68 o 
   2  10   3      170.53      145.54     39.26 o 
   3  10   3        4.71        8.90     32.62 o 
  -8  11   3       65.53       64.82     50.89 o 
  -7  11   3       34.46       43.18     40.94 o 
  -6  11   3       39.89       42.32     22.02 o 
  -5  11   3      211.61      289.28     57.41 o 
  -4  11   3      115.16      104.47     36.21 o 
  -3  11   3      252.86      353.06     62.92 o 
  -2  11   3       47.85       25.13     23.40 o 
  -1  11   3        2.35       37.84     22.51 o 
   0  11   3      372.04      334.40     83.52 o 
   1  11   3      113.40      218.26     73.08 o 
   2  11   3        0.37       17.19     17.13 o 
  -8  12   3       24.85       12.23     19.55 o 
  -7  12   3      158.28      138.89     70.14 o 
  -6  12   3      103.61      131.27     42.50 o 
  -5  12   3        1.61       30.99     21.62 o 
  -4  12   3      963.70     1247.62    107.48 o 
  -3  12   3       40.76       80.14     30.18 o 
  -2  12   3       62.91       84.50     52.53 o 
  -1  12   3      124.34       43.39     30.01 o 
   0  12   3        9.10      -18.27     15.99 o 
   1  12   3      204.15      103.75     41.43 o 
  -7  13   3       10.04       11.51     17.42 o 
  -6  13   3        9.98       14.94     18.01 o 
  -5  13   3       14.01        9.74     16.30 o 
  -4  13   3       80.60       81.61     31.10 o 
  -3  13   3        4.62      -17.19     14.21 o 
  -2  13   3      268.91      223.15     73.41 o 
  -1  13   3        0.89       16.31     20.88 o 
   0  13   3        2.99       15.33     20.88 o 
  -4  14   3      105.74      141.03     54.97 o 
  -3  14   3      125.40      234.25     73.41 o 
   0 -14   4       96.71       78.95     46.33 o 
   1 -14   4      481.86      323.31     89.72 o 
   2 -14   4       90.46       65.58     44.04 o 
   3 -14   4      663.83      759.18    134.09 o 
   4 -14   4       62.21      158.88     59.05 o 
   5 -14   4       67.09      102.44     40.45 o 
   6 -14   4       59.60       16.64     27.73 o 
  -1 -13   4      393.73      410.85     70.01 o 
   0 -13   4      261.74      251.82     53.57 o 
   1 -13   4       83.98        7.83     39.48 o 
   2 -13   4        2.49        2.61     34.91 o 
   3 -13   4      319.04      267.62    112.72 o 
   4 -13   4        0.08       -8.78     21.70 o 
   5 -13   4        8.45        3.19     21.04 o 
   6 -13   4      339.02       91.68     38.82 o 
   7 -13   4        5.27       16.64     25.45 o 
  -3 -12   4        0.54       13.07     18.44 o 
  -2 -12   4      141.31      152.37     43.35 o 
  -1 -12   4        3.94       -1.44     21.63 o 
   0 -12   4      181.01      191.74     49.42 o 
   1 -12   4       56.66       42.35     26.17 o 
   2 -12   4       17.78       45.35     41.11 o 
   3 -12   4      800.31      685.08     85.34 o 
   4 -12   4      257.38      211.71    149.26 o 
   5 -12   4       39.88       31.14     24.14 o 
   6 -12   4      337.61      242.40     78.63 o 
   7 -12   4       93.31       93.96     49.26 o 
   8 -12   4       47.89       55.46     34.91 o 
  -4 -11   4       39.75       37.65     35.40 o 
  -3 -11   4      351.26      397.08     72.54 o 
  -2 -11   4       38.77       32.01     27.59 o 
  -1 -11   4        0.65       -2.60     22.36 o 
   0 -11   4      442.20      418.78     68.38 o 
   1 -11   4       78.36       97.14     30.83 o 
   2 -11   4     1031.32     1135.59    141.78 o 
   3 -11   4       58.94       65.93     20.56 o 
   4 -11   4      159.48      167.81     88.25 o 
   5 -11   4       60.12       61.74     27.03 o 
   6 -11   4       19.75       56.44     36.21 o 
   7 -11   4        5.94       29.04     28.38 o 
   8 -11   4       49.62       80.91     62.64 o 
  -5 -10   4      226.62      226.99     48.49 o 
  -4 -10   4       22.45       25.28     18.53 o 
  -3 -10   4       58.41      105.27     37.13 o 
  -2 -10   4      348.70      339.86     62.53 o 
  -1 -10   4       51.86       56.94     29.52 o 
   0 -10   4      313.92      300.39     52.77 o 
   1 -10   4        6.84       16.35     13.86 o 
   2 -10   4     1230.78     1241.08     75.78 o 
   3 -10   4      154.30      174.68     29.14 o 
   4 -10   4       40.22       52.21     18.45 o 
   5 -10   4       21.67       41.21     24.96 o 
   6 -10   4       12.13        1.96     25.12 o 
   8 -10   4      194.06      150.73     71.45 o 
   9 -10   4       46.68      103.42     64.27 o 
  -5  -9   4      359.40      399.03    112.39 o 
  -4  -9   4        6.11        2.50     19.11 o 
  -3  -9   4      104.35       86.14     32.82 o 
  -2  -9   4     2526.80     2064.26    140.70 o 
  -1  -9   4      544.53      512.40     70.46 o 
   0  -9   4        5.27        3.83     13.86 o 
   1  -9   4      390.77      361.16     42.08 o 
   2  -9   4     1357.49     1024.60    257.41 o 
   3  -9   4     1606.50     1865.95     96.40 o 
   4  -9   4      299.23      273.90     45.33 o 
   5  -9   4      167.82      178.36     52.19 o 
   6  -9   4        1.18       33.28     35.89 o 
   7  -9   4        3.74       53.83     48.61 o 
   8  -9   4       96.29      137.02     76.02 o 
   9  -9   4        6.16      -32.62     31.65 o 
  -6  -8   4      596.70      676.50     94.32 o 
  -5  -8   4      541.84      557.53     83.73 o 
  -4  -8   4      576.38      570.70     82.26 o 
  -3  -8   4      563.58      549.86     76.46 o 
  -2  -8   4        0.43        0.98     16.06 o 
  -1  -8   4      923.90      833.27     72.21 o 
   0  -8   4      476.04      462.94     53.14 o 
   1  -8   4      237.62      246.99     32.55 o 
   2  -8   4        5.78        5.27     10.25 o 
   3  -8   4      761.03      691.85     47.53 o 
   4  -8   4        5.22       -0.67     12.92 o 
   6  -8   4      284.12      340.51     53.99 o 
   7  -8   4     1030.49     1562.40    203.58 o 
   8  -8   4      198.32      209.45     93.31 o 
   9  -8   4      112.97      191.51     85.15 o 
  -7  -7   4      417.26      465.43     69.33 o 
  -6  -7   4       80.94      104.30     30.84 o 
  -5  -7   4       28.15       22.69     22.99 o 
  -4  -7   4      683.90      873.30    100.66 o 
  -3  -7   4      189.31      149.56     39.68 o 
  -2  -7   4     1083.28     1015.75     81.68 o 
  -1  -7   4     6357.79     6588.73    265.10 o 
   0  -7   4     3222.54     2242.27    290.85 o 
   1  -7   4     1180.62     1011.56     59.86 o 
   2  -7   4      638.62      688.39     53.16 o 
   3  -7   4        3.19        4.33      9.06 o 
   4  -7   4     2077.66     1455.14    204.39 o 
   5  -7   4      898.33      979.23     80.81 o 
   6  -7   4      416.53      603.41     96.57 o 
   7  -7   4      225.45      213.87     54.81 o 
   8  -7   4       17.29       31.09     24.93 o 
   9  -7   4      163.22      324.29    102.12 o 
  -7  -6   4      142.57      192.32     43.06 o 
  -6  -6   4      425.29      422.83     67.13 o 
  -5  -6   4      212.35      229.67     48.89 o 
  -4  -6   4        0.31        2.89     16.54 o 
  -3  -6   4     1906.45     1797.29    118.92 o 
  -2  -6   4     1222.18      991.14     76.21 o 
  -1  -6   4     1087.85     1026.61     75.30 o 
   0  -6   4     2421.71     2170.49     99.92 o 
   1  -6   4     1414.53     1578.56    145.38 o 
   2  -6   4       47.95       54.22     14.47 o 
   3  -6   4     1429.00     1682.00     82.20 o 
   4  -6   4        6.04        9.36      9.76 o 
   5  -6   4      396.20      312.10    114.02 o 
   6  -6   4     1229.56     1533.83    353.81 o 
   7  -6   4       34.72       37.25     22.92 o 
   8  -6   4      118.64      101.86     36.75 o 
   9  -6   4       16.03       48.12     18.36 o 
  -8  -5   4       95.02      110.51     26.07 o 
  -7  -5   4        2.14      -23.02     12.46 o 
  -6  -5   4     1306.53     1272.65    110.92 o 
  -5  -5   4       65.25       48.99     26.20 o 
  -4  -5   4      209.11      158.70     37.19 o 
  -3  -5   4      256.21      296.97     46.70 o 
  -2  -5   4        0.29      -10.92     11.10 o 
  -1  -5   4      944.19      796.03     45.80 o 
   0  -5   4      648.06      625.27     39.37 o 
   1  -5   4     1649.74     1560.67     92.47 o 
   2  -5   4     4709.04     5401.53    298.19 o 
   3  -5   4      502.66      426.57     41.41 o 
   4  -5   4     2197.70     2483.02    145.62 o 
   5  -5   4     1984.22     1955.71    128.54 o 
   6  -5   4      482.95      634.01     67.88 o 
   7  -5   4     2500.20     3159.49    281.22 o 
   8  -5   4      116.38      118.46     49.75 o 
   9  -5   4       34.18       35.61     24.09 o 
  -8  -4   4       76.32      105.43     31.81 o 
  -7  -4   4      277.51      286.98     55.01 o 
  -6  -4   4      457.81      408.25     70.47 o 
  -5  -4   4     1716.37     1651.86    115.34 o 
  -4  -4   4      896.82      867.04     71.37 o 
  -3  -4   4      423.97      404.54     53.24 o 
  -2  -4   4     2401.56     2353.36    130.11 o 
  -1  -4   4      817.81      708.30     39.41 o 
   0  -4   4    13521.69    13359.32    492.03 o 
   1  -4   4    13783.36    13669.64    593.34 o 
   2  -4   4     1003.26     1030.04     58.61 o 
   3  -4   4     1269.18      453.81     86.13 o 
   4  -4   4     6128.51     4597.47    373.88 o 
   5  -4   4      426.99      524.61     66.16 o 
   6  -4   4      861.85      889.03     75.56 o 
   7  -4   4     1307.08     1588.69    117.25 o 
   8  -4   4       68.48       94.09     31.96 o 
   9  -4   4      154.99      266.52     53.33 o 
  -8  -3   4      465.75      498.39     70.94 o 
  -7  -3   4      342.14      383.44     60.68 o 
  -6  -3   4      803.81      782.15     87.66 o 
  -5  -3   4     1097.19     1059.92     81.60 o 
  -4  -3   4      187.98      219.57     39.33 o 
  -3  -3   4     2727.61     2907.99    156.06 o 
  -2  -3   4     1431.09     1475.95     88.23 o 
  -1  -3   4      212.88      251.79     20.60 o 
   0  -3   4      455.70      480.82     67.30 o 
   1  -3   4     1717.85     1631.50     70.37 o 
   2  -3   4     2100.87     1096.19    110.60 o 
   3  -3   4      842.75      589.73     50.06 o 
   4  -3   4     3217.61     2881.02    414.66 o 
   5  -3   4     1537.21     1510.19    152.85 o 
   6  -3   4      930.87      998.76     81.69 o 
   7  -3   4        1.49        4.83     18.28 o 
   8  -3   4     1527.62     1705.86    128.19 o 
   9  -3   4      590.96      834.87    134.41 o 
  -9  -2   4       10.09        7.44     26.59 o 
  -8  -2   4      106.77      136.60     31.61 o 
  -7  -2   4      427.73      434.58     65.62 o 
  -6  -2   4      119.72      113.48     32.17 o 
  -5  -2   4       55.06       37.28     26.26 o 
  -4  -2   4     1423.76     1458.19     72.75 o 
  -3  -2   4     4604.77     4738.70    187.45 o 
  -2  -2   4      766.05      687.16     37.73 o 
  -1  -2   4     7910.30     9318.53    346.01 o 
   0  -2   4     8537.28     7571.45    567.25 o 
   1  -2   4      609.76      637.75     31.13 o 
   2  -2   4     2837.24     2332.37    125.50 o 
   3  -2   4     1058.15     1089.49     74.83 o 
   4  -2   4      195.33      347.34     30.51 o 
   5  -2   4     1462.73     1445.59     75.67 o 
   6  -2   4      485.27      598.18     49.75 o 
   7  -2   4       22.82       26.71     23.89 o 
   8  -2   4      119.50      326.57     83.85 o 
   9  -2   4        4.76       28.71     22.18 o 
  -9  -1   4        2.55       -4.86     25.28 o 
  -8  -1   4      634.24      781.34     91.08 o 
  -7  -1   4     1596.56     1794.68    122.65 o 
  -6  -1   4      250.52      221.69     41.74 o 
  -5  -1   4      813.32      848.23     52.39 o 
  -4  -1   4        0.44        4.73      8.57 o 
  -3  -1   4     1321.87     1275.34    111.03 o 
  -2  -1   4      162.61      151.65     27.59 o 
  -1  -1   4      763.97      796.71     51.75 o 
   0  -1   4       85.66      135.70     20.61 o 
   1  -1   4     2599.16     2797.57    141.76 o 
   2  -1   4     2776.73     2845.57    114.93 o 
   3  -1   4      506.60      450.09     32.86 o 
   4  -1   4      391.03      462.70     37.61 o 
   5  -1   4      296.59      309.21     36.18 o 
   6  -1   4       42.72       58.79     20.44 o 
   7  -1   4       74.79       84.93     34.42 o 
   8  -1   4      255.27      272.74     73.08 o 
   9  -1   4      110.86      157.58     45.02 o 
  -9   0   4      638.39      942.72     82.93 o 
  -8   0   4       30.25      -14.20     22.02 o 
  -7   0   4       33.14       66.09     25.26 o 
  -6   0   4      383.80      351.32     47.44 o 
  -5   0   4      316.18      335.88     39.25 o 
  -4   0   4     6274.36     6447.20    309.66 o 
  -3   0   4     1923.92     2041.46     91.69 o 
  -2   0   4    16612.41    17831.23    648.68 o 
  -1   0   4    12093.00    13338.75    486.34 o 
   0   0   4      333.46      196.58     19.45 o 
   1   0   4      753.54      579.92     61.94 o 
   2   0   4      395.54      416.41     30.16 o 
   3   0   4     6951.05     6997.89    318.21 o 
   4   0   4      719.26      698.09     48.12 o 
   5   0   4      705.72      732.16     51.26 o 
   6   0   4       27.76       23.11     15.93 o 
   7   0   4      651.88      745.47    125.61 o 
   8   0   4      199.01      326.57     77.65 o 
  -9   1   4      115.89      182.74     38.83 o 
  -8   1   4      161.22      240.10     46.78 o 
  -7   1   4       33.03       52.00     17.86 o 
  -6   1   4     1038.07     1220.86     86.89 o 
  -5   1   4      547.71      528.52     48.17 o 
  -4   1   4     3112.31     3258.03    167.49 o 
  -3   1   4     2414.56     2629.64    134.96 o 
  -2   1   4     5515.76     5986.36    226.51 o 
  -1   1   4     2242.16     2526.06     99.98 o 
   0   1   4     6549.67     5508.51    205.88 o 
   1   1   4     5090.03     5792.27    259.98 o 
   2   1   4     2834.13     2718.30    116.22 o 
   3   1   4     1041.06     1258.77     67.21 o 
   4   1   4     1483.12     1566.01     82.79 o 
   5   1   4       64.80      157.45     29.11 o 
   6   1   4        2.19      -14.53     15.52 o 
   7   1   4       20.36       10.11     26.75 o 
   8   1   4      115.49       83.85     32.30 o 
 -10   2   4       51.81       87.11     38.50 o 
  -9   2   4      204.03      210.43     61.33 o 
  -8   2   4      196.38      291.01     67.53 o 
  -7   2   4     1372.81     1792.39    119.23 o 
  -6   2   4      162.57      202.76     38.01 o 
  -5   2   4       43.39       45.02     26.84 o 
  -4   2   4       36.89       68.60     15.34 o 
  -3   2   4       20.83       10.24      6.43 o 
  -2   2   4     6439.63     7119.71    338.77 o 
  -1   2   4      272.18      294.89     33.55 o 
   0   2   4     8010.86     7934.49    348.17 o 
   1   2   4     2181.37     2070.69    107.85 o 
   2   2   4     1806.23     1930.67    107.17 o 
   3   2   4      341.19      477.59     43.15 o 
   4   2   4      919.29      986.10     83.09 o 
   5   2   4      598.76      719.57     73.01 o 
   6   2   4     2200.93     2367.69    151.11 o 
   7   2   4       83.00      128.54     53.50 o 
   8   2   4        3.26      -21.86     18.92 o 
 -10   3   4        5.54        6.85     23.16 o 
  -9   3   4        6.37       28.38     48.94 o 
  -8   3   4        0.35       26.27     26.81 o 
  -7   3   4       60.99       54.73     22.41 o 
  -6   3   4       32.42       16.51     13.34 o 
  -5   3   4      638.63      691.85     73.24 o 
  -4   3   4        9.48        4.54     13.23 o 
  -3   3   4      128.81      102.24     24.60 o 
  -2   3   4      205.98      199.44     31.58 o 
  -1   3   4     5380.75     5321.70    259.60 o 
   0   3   4     3391.93     3284.47    157.15 o 
   1   3   4        2.34        2.17      8.68 o 
   2   3   4     1900.06     1795.06    273.23 o 
   3   3   4       84.98       90.97     26.87 o 
   4   3   4      306.68      325.71     52.24 o 
   5   3   4      393.59      459.25     68.72 o 
   6   3   4        0.06      -12.82     20.02 o 
   7   3   4      341.40      379.43     89.72 o 
 -10   4   4      300.90       44.04     47.63 o 
  -9   4   4       16.81       10.09     29.58 o 
  -8   4   4      262.28      169.64    180.58 o 
  -7   4   4      378.13      629.98    123.65 o 
  -6   4   4       17.05        6.33     10.58 o 
  -5   4   4     2402.42     2849.66    327.55 o 
  -4   4   4      250.25      267.81     21.67 o 
  -3   4   4        2.50       -3.72     11.28 o 
  -2   4   4     3643.14     3695.88    192.74 o 
  -1   4   4       52.21       45.53     10.04 o 
   0   4   4      110.83      131.90     20.11 o 
   1   4   4      757.01      827.26     83.68 o 
   2   4   4     2220.94     2303.83    179.44 o 
   3   4   4      663.36      645.05     72.53 o 
   4   4   4       10.07       15.93     18.32 o 
   5   4   4       11.43       18.50     29.69 o 
   6   4   4      125.01      207.18     48.60 o 
   7   4   4      337.99      416.29    102.12 o 
 -10   5   4        1.56       -6.20     46.00 o 
  -9   5   4      547.50      676.96    141.92 o 
  -8   5   4       12.49       24.41     34.56 o 
  -7   5   4        1.47        8.65     27.98 o 
  -6   5   4      149.38      232.93    111.90 o 
  -4   5   4       91.33      109.79     29.38 o 
  -3   5   4       42.39       40.33     18.32 o 
  -2   5   4       61.18       59.40      8.54 o 
  -1   5   4      938.50      845.22     47.65 o 
   0   5   4      176.28      128.55     20.51 o 
   1   5   4     1154.94     1150.66     89.42 o 
   2   5   4     1207.18     1294.70     94.94 o 
   3   5   4      372.98      362.65     54.77 o 
   4   5   4      385.03      440.13     68.17 o 
   5   5   4      455.26      461.40     73.80 o 
   6   5   4       29.84       49.88     35.56 o 
   7   5   4      105.24      272.74     82.54 o 
 -10   6   4      298.56      442.06    122.02 o 
  -9   6   4      230.99      143.98    140.12 o 
  -8   6   4       33.10       11.17     28.26 o 
  -6   6   4      115.04       -4.72     47.96 o 
  -5   6   4     1467.21     1984.20    312.71 o 
  -4   6   4     4492.79     5015.30    266.50 o 
  -3   6   4      200.16      263.47     43.82 o 
  -2   6   4     3425.45     3412.16    141.33 o 
  -1   6   4      113.64      108.62     19.76 o 
   0   6   4      151.26      140.14     23.53 o 
   1   6   4     2342.45     2378.44    113.80 o 
   2   6   4      595.95      613.96     53.67 o 
   3   6   4      203.31      211.14     46.95 o 
   4   6   4      108.39      170.39     46.14 o 
   5   6   4      155.08      170.72     46.37 o 
   6   6   4      136.98      144.40     38.27 o 
 -10   7   4       10.85        7.45     31.49 o 
  -9   7   4        4.85       21.02     33.72 o 
  -8   7   4      164.23      118.52    182.70 o 
  -7   7   4        0.02       -7.35     25.78 o 
  -5   7   4      933.17     1035.73     86.54 o 
  -4   7   4       65.82       50.70     21.92 o 
  -3   7   4     3941.37     4191.74    229.86 o 
  -2   7   4     1022.28     1168.50     61.89 o 
  -1   7   4      231.72      259.66     31.05 o 
   0   7   4      398.53      424.71     44.68 o 
   1   7   4     2097.88     1998.04    103.00 o 
   2   7   4       27.70       35.70     21.85 o 
   3   7   4      961.14      988.79     89.44 o 
   4   7   4      626.87      681.51     92.33 o 
   5   7   4        0.62      -19.42     16.51 o 
  -9   8   4        1.52      -13.34     24.20 o 
  -8   8   4       30.44       39.17     78.30 o 
  -7   8   4        1.63        8.82     23.83 o 
  -5   8   4       67.51      106.45     33.66 o 
  -4   8   4      581.60      680.43     80.81 o 
  -3   8   4     3059.22     3428.92    197.29 o 
  -2   8   4      422.68      540.28     69.40 o 
  -1   8   4     1252.42     1282.87     72.57 o 
   0   8   4        0.51       17.89     13.02 o 
   1   8   4       21.63       25.24     19.87 o 
   2   8   4     2438.81     2509.35    159.44 o 
   3   8   4        7.82       20.72     20.02 o 
   4   8   4       35.18       18.29     23.25 o 
   5   8   4      155.03      156.83     39.80 o 
  -9   9   4      139.81       89.95    144.69 o 
  -7   9   4        1.58      -11.47     23.65 o 
  -6   9   4       54.82       48.59     38.50 o 
  -5   9   4      337.89      399.14     65.75 o 
  -4   9   4        0.79       -0.09     17.23 o 
  -3   9   4     1309.49     1356.94    104.39 o 
  -2   9   4      272.72      262.72     48.90 o 
  -1   9   4      105.63       80.13     26.58 o 
   0   9   4      205.78      208.73     32.30 o 
   1   9   4      129.32      180.37     41.40 o 
   2   9   4        3.05       38.94     23.26 o 
   3   9   4       22.29        5.80     19.55 o 
   4   9   4      487.39      584.66     87.08 o 
  -9  10   4       35.15       13.49     25.72 o 
  -8  10   4       23.88       52.50     27.61 o 
  -7  10   4       35.89       23.00     21.95 o 
  -6  10   4      160.71      183.09     48.17 o 
  -5  10   4      131.35      149.91     42.74 o 
  -4  10   4       78.99       70.10     33.06 o 
  -3  10   4      543.25      669.20     95.59 o 
  -2  10   4       15.98       22.90     21.63 o 
  -1  10   4       46.42       77.65     28.72 o 
   0  10   4      657.11      685.12    123.32 o 
   1  10   4       66.21       59.70     32.62 o 
   2  10   4      153.22      273.33     53.56 o 
   3  10   4       52.75       72.65     25.95 o 
  -8  11   4       21.86      -28.74     20.03 o 
  -7  11   4      282.32      393.15     95.92 o 
  -6  11   4       41.65       32.47     35.07 o 
  -5  11   4        4.75        4.63     17.56 o 
  -4  11   4      452.90      522.14     86.78 o 
  -3  11   4       26.65       30.88     23.31 o 
  -2  11   4      167.35      242.63     55.30 o 
  -1  11   4        1.13      -15.33     17.29 o 
   0  11   4        1.61       19.90     26.10 o 
   1  11   4      240.89      187.27     60.36 o 
   2  11   4       29.97       62.64     30.67 o 
  -7  12   4        0.29       12.45     18.57 o 
  -6  12   4       92.84       82.13     31.16 o 
  -5  12   4       22.25       39.70     23.83 o 
  -4  12   4       47.31       59.44     26.33 o 
  -3  12   4      189.73      194.86     48.24 o 
  -2  12   4       90.76      119.08     55.14 o 
  -1  12   4      143.69      132.46     48.94 o 
   0  12   4      120.78      127.56     40.45 o 
   1  12   4      190.66      271.11     69.49 o 
  -6  13   4       94.44      139.84     30.92 o 
  -5  13   4        0.38      -14.40     21.37 o 
  -4  13   4      213.38      350.69     65.92 o 
  -3  13   4      180.82      197.88     43.87 o 
  -2  13   4       13.68       15.66     27.73 o 
  -1  13   4      390.13      365.40     81.56 o 
   0 -14   5        3.77       -0.98     31.32 o 
   1 -14   5       14.04       12.40     31.65 o 
   2 -14   5        4.14       12.40     28.06 o 
   3 -14   5       80.45      169.00     60.03 o 
   4 -14   5        9.25      -15.11     18.19 o 
   5 -14   5       13.70       28.71     26.10 o 
   6 -14   5        9.04       -3.91     27.08 o 
  -2 -13   5        0.93       25.99     21.42 o 
  -1 -13   5      107.13      143.77     43.01 o 
   0 -13   5        3.67        8.05     31.81 o 
   1 -13   5      343.94      374.08     83.85 o 
   2 -13   5      223.00      184.00     65.90 o 
   3 -13   5       15.99       20.87     29.53 o 
   4 -13   5      331.04      324.12     58.40 o 
   5 -13   5       49.45       61.01     32.62 o 
   6 -13   5      170.87      164.10     62.97 o 
   7 -13   5       14.26       70.80     35.89 o 
  -3 -12   5       16.39      -15.19     28.06 o 
  -2 -12   5       68.23      119.96     37.48 o 
  -1 -12   5      392.49      387.70     68.51 o 
   0 -12   5       80.64       53.83     33.43 o 
   1 -12   5      148.94      167.03     43.71 o 
   2 -12   5       83.73      113.20     35.17 o 
   3 -12   5      275.74      375.51     85.80 o 
   4 -12   5       13.40       12.97     24.14 o 
   5 -12   5       60.14       62.97     42.09 o 
   6 -12   5       41.44       43.39     32.62 o 
   7 -12   5      165.49      172.26     63.62 o 
   8 -12   5        7.05       24.47     24.47 o 
  -4 -11   5       60.35       70.01     30.95 o 
  -3 -11   5       40.19       34.48     57.09 o 
  -2 -11   5        5.25       24.77     25.05 o 
  -1 -11   5       17.87       13.85     24.37 o 
   0 -11   5       24.57       46.00     31.14 o 
   1 -11   5       27.90       28.14     23.88 o 
   2 -11   5      256.21      289.83     41.47 o 
   3 -11   5      137.63      112.64     34.32 o 
   4 -11   5      313.83      370.36     70.57 o 
   5 -11   5      721.52      620.20    131.15 o 
   6 -11   5       31.02       67.86     37.52 o 
   7 -11   5      635.50      882.17    174.22 o 
   8 -11   5       39.77       67.21     53.83 o 
  -5 -10   5      285.15      339.05     61.08 o 
  -4 -10   5        8.28       10.64     20.42 o 
  -3 -10   5       75.08       95.40     38.78 o 
  -2 -10   5      288.11      372.75     66.40 o 
  -1 -10   5      537.73      406.38     65.67 o 
   0 -10   5      833.77      959.28     91.32 o 
   1 -10   5       68.49       78.40     20.84 o 
   2 -10   5      180.35      199.73     38.46 o 
   3 -10   5     1534.52     1610.86     88.58 o 
   4 -10   5       72.52       59.11     17.59 o 
   5 -10   5      151.75      171.78     44.71 o 
   6 -10   5       17.31      -15.99     29.04 o 
   7 -10   5       11.02       15.99     30.99 o 
   8 -10   5      150.58       95.59     60.03 o 
  -5  -9   5        2.75       -5.39     16.77 o 
  -4  -9   5      697.98      627.21     89.37 o 
  -3  -9   5       71.31       67.20     39.15 o 
  -2  -9   5      282.70      299.96     57.73 o 
  -1  -9   5      118.74       91.73     31.49 o 
   0  -9   5      334.97      377.50     55.41 o 
   1  -9   5       23.45        6.16     11.90 o 
   2  -9   5      792.03      936.90     62.46 o 
   3  -9   5     1118.42     1427.18     67.30 o 
   4  -9   5      103.49      137.00     43.68 o 
   5  -9   5      248.83      253.54     34.80 o 
   6  -9   5       41.23       30.32     20.53 o 
   7  -9   5        5.14       46.33     57.09 o 
   8  -9   5      251.93      337.01    111.58 o 
   9  -9   5        3.50      -25.12     36.54 o 
  -6  -8   5      159.62      140.80     38.02 o 
  -5  -8   5      308.00      316.37     60.12 o 
  -4  -8   5       33.66       53.57     24.66 o 
  -3  -8   5       16.12       18.09     23.74 o 
  -2  -8   5     2099.29     2058.31    136.45 o 
  -1  -8   5     2373.21     2123.45    133.33 o 
   0  -8   5       64.33       70.33     18.91 o 
   1  -8   5      492.56      439.32     46.26 o 
   2  -8   5     1779.55     1905.90    159.48 o 
   3  -8   5     2176.21     2265.08    112.80 o 
   4  -8   5     1767.25     1737.11     89.92 o 
   5  -8   5      105.15       66.56     35.76 o 
   6  -8   5      247.88      406.89     62.06 o 
   7  -8   5      130.93      148.55     41.58 o 
   8  -8   5       86.93        0.98     41.43 o 
   9  -8   5        4.44       49.59     49.59 o 
  -7  -7   5      161.28       97.15     88.74 o 
  -6  -7   5     2290.76     2245.41    158.35 o 
  -5  -7   5      675.86      638.63     86.40 o 
  -4  -7   5      173.45      181.22     46.53 o 
  -3  -7   5     2245.80     1891.80    128.45 o 
  -2  -7   5     1132.99     1083.10     85.70 o 
  -1  -7   5     4262.11     4255.64    181.00 o 
   0  -7   5      601.79      507.47     44.17 o 
   1  -7   5       39.61       32.81     14.24 o 
   2  -7   5      535.89      474.74     40.96 o 
   3  -7   5      470.04      550.03     43.48 o 
   4  -7   5       62.51       38.17     14.18 o 
   5  -7   5      256.19      325.24     52.09 o 
   6  -7   5     1157.76     1294.97    103.44 o 
   7  -7   5      180.26      275.18     55.03 o 
   8  -7   5       45.68       31.01     24.25 o 
   9  -7   5      205.17      291.01     97.87 o 
  -7  -6   5      182.67      136.32     30.09 o 
  -6  -6   5      184.91      145.51     37.59 o 
  -5  -6   5       37.61       65.48     26.94 o 
  -4  -6   5      129.77      125.18     45.19 o 
  -3  -6   5        3.20       13.62     14.02 o 
  -2  -6   5      374.99      466.75     60.44 o 
  -1  -6   5     1149.88     1079.11     59.61 o 
   0  -6   5       26.45       35.75     12.78 o 
   1  -6   5     1309.64      879.58     67.18 o 
   2  -6   5      167.31      152.12     22.75 o 
   3  -6   5      761.05      856.13     78.99 o 
   4  -6   5     1950.63     2188.65    135.76 o 
   5  -6   5      860.46      509.60    110.60 o 
   6  -6   5      108.04      167.33     38.88 o 
   7  -6   5      534.34      773.67     91.83 o 
   8  -6   5      112.43      165.08     43.74 o 
   9  -6   5      249.40      469.96     73.47 o 
  -8  -5   5       15.83       28.91     14.85 o 
  -7  -5   5       30.20       41.33     17.00 o 
  -6  -5   5      213.20      263.17     51.20 o 
  -5  -5   5      316.67      263.14     50.78 o 
  -4  -5   5      663.92      579.48     74.87 o 
  -3  -5   5     2383.87     2326.57    138.76 o 
  -2  -5   5      430.39      483.29     74.71 o 
  -1  -5   5        4.93       15.80      7.93 o 
   0  -5   5     4798.78     4305.73    215.75 o 
   1  -5   5    10290.05     9174.31    535.38 o 
   2  -5   5      226.19      278.35     25.83 o 
   3  -5   5     1593.43     1152.05    196.56 o 
   4  -5   5     1398.98      692.95    120.71 o 
   5  -5   5      115.46      159.66     35.40 o 
   6  -5   5     2607.05     2879.41    176.46 o 
   7  -5   5      157.85      188.75     46.05 o 
   8  -5   5        0.27       28.18     21.66 o 
   9  -5   5      265.48      406.45     64.47 o 
  -8  -4   5       11.47       18.24     18.27 o 
  -7  -4   5       48.94       82.94     27.80 o 
  -6  -4   5      378.44      344.99     58.86 o 
  -5  -4   5        9.45        2.67     17.69 o 
  -4  -4   5      397.44      386.92     87.43 o 
  -3  -4   5     1308.98     1329.68     90.65 o 
  -2  -4   5       20.01       39.69     23.82 o 
  -1  -4   5        2.57       10.18      6.33 o 
   0  -4   5      110.12      102.56     19.56 o 
   1  -4   5        1.16       15.50      6.36 o 
   2  -4   5     3987.65     3792.24    176.41 o 
   3  -4   5      484.40      437.18     52.92 o 
   4  -4   5     2567.06     2608.34    152.63 o 
   5  -4   5     4955.33     5530.03    499.81 o 
   6  -4   5     1048.26     1206.47     94.71 o 
   7  -4   5     1794.64     1102.06    143.55 o 
   8  -4   5     1297.04     1720.50    129.43 o 
   9  -4   5      292.32      557.74     95.92 o 
  -8  -3   5        7.92        8.40     13.19 o 
  -7  -3   5      135.09      145.85     36.77 o 
  -6  -3   5       59.65       56.99     25.49 o 
  -5  -3   5       86.18       84.78     27.33 o 
  -4  -3   5     3874.20     4088.41    213.14 o 
  -3  -3   5     2286.73     2308.71    131.15 o 
  -2  -3   5     2573.04     2404.25    130.56 o 
  -1  -3   5      310.23      240.87     22.22 o 
   0  -3   5      422.04      393.96     26.78 o 
   1  -3   5     5671.04     5114.32    195.31 o 
   2  -3   5     1620.15      424.45     72.75 o 
   3  -3   5       61.57      111.83     26.67 o 
   4  -3   5      186.29      238.18     41.00 o 
   5  -3   5      358.19      402.57     35.28 o 
   6  -3   5      807.17      907.38     78.31 o 
   7  -3   5      204.03      286.80     54.59 o 
   8  -3   5       99.29      140.34     40.45 o 
   9  -3   5       46.67      113.53     35.89 o 
  -9  -2   5      149.30      145.30     28.09 o 
  -8  -2   5      343.62      402.37     61.35 o 
  -7  -2   5       39.23       40.37     21.90 o 
  -6  -2   5       53.74       58.14     40.78 o 
  -5  -2   5     1877.68     1985.18    143.71 o 
  -4  -2   5      651.56      520.73     38.50 o 
  -3  -2   5     1259.40     1458.64     71.07 o 
  -2  -2   5     2440.76     3203.59    210.89 o 
  -1  -2   5     7895.06     8274.10    311.19 o 
   0  -2   5     1695.94     1783.14     76.27 o 
   1  -2   5     4897.64     4900.29    331.47 o 
   2  -2   5     1642.62     1419.71    150.56 o 
   3  -2   5       11.95       10.62      5.35 o 
   4  -2   5       62.90       74.03     15.48 o 
   5  -2   5      186.09      210.73     28.34 o 
   6  -2   5       82.95      122.47     34.05 o 
   7  -2   5      431.69      357.38    132.62 o 
   8  -2   5      784.20     1025.72    153.99 o 
   9  -2   5       70.32       55.46     34.58 o 
  -9  -1   5      268.11      289.98     49.03 o 
  -8  -1   5       30.58       45.49     22.42 o 
  -7  -1   5      452.16      470.78     65.08 o 
  -6  -1   5      232.05      245.06     44.20 o 
  -5  -1   5      309.16      371.56     34.20 o 
  -4  -1   5     1050.27     1154.55     74.26 o 
  -3  -1   5     1799.13     1820.17     85.54 o 
  -2  -1   5     1566.80     1722.18     77.73 o 
  -1  -1   5      191.10      219.92     22.61 o 
   0  -1   5     7074.89     7459.83    349.50 o 
   1  -1   5      153.94      159.54     24.56 o 
   2  -1   5      458.28      507.85     50.57 o 
   3  -1   5      777.47      862.76     47.99 o 
   4  -1   5      820.89      715.93     45.55 o 
   5  -1   5     1025.46     1110.79     65.53 o 
   6  -1   5       13.99        7.53     17.43 o 
   7  -1   5      296.39      379.23     61.32 o 
   8  -1   5      121.00      166.06     54.48 o 
   9  -1   5      203.13      255.12     62.64 o 
  -9   0   5       71.48       85.42     26.26 o 
  -8   0   5      310.33      365.49     58.36 o 
  -7   0   5      231.41      284.08     55.14 o 
  -6   0   5        1.72       21.76     35.96 o 
  -5   0   5      241.34      256.58     38.68 o 
  -4   0   5      921.71      993.50     67.10 o 
  -3   0   5     3813.07     4341.24    175.69 o 
  -2   0   5     2649.02     2981.29    121.39 o 
  -1   0   5     4272.48     4167.69    227.36 o 
   0   0   5      715.01      485.78     41.76 o 
   1   0   5      435.43      457.42     51.13 o 
   2   0   5     1582.72     1431.71     67.41 o 
   3   0   5      391.89      564.20     42.04 o 
   4   0   5     2738.04     2785.65    126.98 o 
   5   0   5       10.53        2.20     12.47 o 
   6   0   5       67.68       66.20     30.50 o 
   7   0   5       78.08       51.22     35.89 o 
   8   0   5       37.91       58.72     31.65 o 
  -9   1   5       96.76       89.85     26.14 o 
  -8   1   5       24.69        6.33     41.92 o 
  -7   1   5        4.33       21.18     14.89 o 
  -6   1   5      280.36      438.45     55.41 o 
  -5   1   5      285.26      355.69     44.68 o 
  -4   1   5      111.27      158.71     27.45 o 
  -3   1   5     2114.69     2023.48     90.42 o 
  -2   1   5     3691.82     4320.35    193.97 o 
  -1   1   5      926.01     1212.82     65.41 o 
   0   1   5      176.78      173.38     19.57 o 
   1   1   5       72.96       79.17     15.52 o 
   2   1   5     2999.28     3153.31    133.33 o 
   3   1   5      466.68      454.01     39.42 o 
   4   1   5       73.35       70.80     20.29 o 
   5   1   5      610.31      560.88     57.30 o 
   6   1   5      128.79      129.52     52.53 o 
   7   1   5      109.48      192.16     61.99 o 
   8   1   5       54.06      108.97     37.19 o 
 -10   2   5        2.65      -11.09     16.64 o 
  -9   2   5       16.62      -10.77     36.54 o 
  -8   2   5      124.32       74.23     94.61 o 
  -7   2   5      214.02      293.86     47.09 o 
  -6   2   5     1413.57     1779.00    113.51 o 
  -5   2   5      162.64      204.91     33.07 o 
  -4   2   5     2082.05     2338.29    126.64 o 
  -3   2   5       88.18      117.92     16.09 o 
  -2   2   5     3639.13     3710.61    145.61 o 
  -1   2   5    24137.58    22027.27    797.85 o 
   0   2   5      448.11      416.15     31.47 o 
   1   2   5     4919.85     4643.08    217.43 o 
   2   2   5      297.53      337.80     41.90 o 
   3   2   5     2223.56     2257.09    128.32 o 
   4   2   5     1162.89     1099.98     86.46 o 
   5   2   5      152.32      172.28     32.75 o 
   6   2   5      132.25      152.03     55.46 o 
   7   2   5      379.95      437.50     94.61 o 
   8   2   5       18.47       58.40     27.40 o 
 -10   3   5      363.25       21.21     46.98 o 
  -9   3   5      295.70       36.21     50.57 o 
  -7   3   5        5.06      -10.11     22.91 o 
  -6   3   5      532.04      677.82     61.92 o 
  -5   3   5     2695.17     3259.66    172.45 o 
  -4   3   5        3.75       17.01      7.10 o 
  -3   3   5        5.27       35.82     17.01 o 
  -2   3   5      550.75      515.79     46.06 o 
  -1   3   5       84.79       79.05     11.73 o 
   0   3   5        8.57       12.09     12.07 o 
   1   3   5      840.49      874.46     60.32 o 
   2   3   5      129.48      132.80     24.56 o 
   3   3   5      441.23      478.20     60.95 o 
   4   3   5       29.01       22.66     16.68 o 
   5   3   5      150.66      229.92     47.97 o 
   6   3   5      699.83      716.76    132.78 o 
   7   3   5      248.90      333.42     93.63 o 
 -10   4   5       58.39       21.86     46.33 o 
  -9   4   5      276.87      404.22    104.07 o 
  -8   4   5       36.24       90.31     41.79 o 
  -7   4   5      737.48      798.33    148.44 o 
  -6   4   5      627.95      967.32    122.02 o 
  -5   4   5      505.42      535.06    116.14 o 
  -4   4   5      524.35      451.31    129.19 o 
  -3   4   5      403.25      464.52     74.22 o 
  -2   4   5      586.15      606.37     51.76 o 
  -1   4   5      368.13      381.05     47.10 o 
   0   4   5      523.24      467.41     39.07 o 
   1   4   5       14.30       14.91     11.84 o 
   2   4   5     2155.31     1907.59    115.80 o 
   3   4   5      478.53      616.55     72.43 o 
   4   4   5      563.36      714.93     90.86 o 
   5   4   5      276.37      350.41     62.39 o 
   6   4   5      193.78      233.92     81.56 o 
   7   4   5      229.97      197.71     63.62 o 
 -10   5   5       81.07       -2.28     46.00 o 
  -9   5   5       46.61       85.02     45.23 o 
  -8   5   5      153.91      132.66     78.79 o 
  -6   5   5       44.14       30.70     50.08 o 
  -5   5   5     1428.38      926.21    105.70 o 
  -4   5   5      156.08      171.24     36.84 o 
  -3   5   5      725.91      619.62     56.48 o 
  -2   5   5    10938.41    11011.44    527.89 o 
  -1   5   5     1646.37     1732.53     82.09 o 
   0   5   5     1065.25     1183.36     64.41 o 
   1   5   5      750.54      747.21     60.86 o 
   2   5   5       12.91       23.65     16.03 o 
   3   5   5     1253.35     1274.74     95.49 o 
   4   5   5      206.32      140.00     40.65 o 
   5   5   5      232.31      248.10     54.56 o 
   6   5   5      482.02      474.04    108.97 o 
 -10   6   5       78.91       76.71     39.89 o 
  -9   6   5      483.50      984.94    188.90 o 
  -8   6   5       11.66       34.32     31.03 o 
  -7   6   5      181.43      298.52     97.55 o 
  -6   6   5     1756.25     1486.83    303.41 o 
  -5   6   5        5.48       -8.66     12.66 o 
  -4   6   5        0.84        1.77     10.96 o 
  -3   6   5      750.94      884.95     71.46 o 
  -2   6   5     2316.39     2181.42    221.03 o 
  -1   6   5      384.26      334.59     52.94 o 
   0   6   5      158.81      168.20     27.07 o 
   1   6   5      284.38      274.62     36.51 o 
   2   6   5      554.25      574.44     52.31 o 
   3   6   5      559.59      649.56     81.60 o 
   4   6   5       35.98       33.98     26.73 o 
   5   6   5      208.65      223.02     51.64 o 
   6   6   5      390.51      392.47     95.92 o 
 -10   7   5       98.63       29.57     87.92 o 
  -9   7   5        2.06       30.77     28.38 o 
  -8   7   5        3.11        3.23     28.71 o 
  -7   7   5      345.23      608.78    138.65 o 
  -6   7   5       12.27       24.54     25.82 o 
  -5   7   5      638.26      631.31    101.30 o 
  -4   7   5     2990.44     2893.06    176.09 o 
  -3   7   5      145.60      157.20     35.06 o 
  -2   7   5      573.49      617.67     57.90 o 
  -1   7   5     1415.65     1356.06     72.91 o 
   0   7   5      147.43      127.41     24.82 o 
   1   7   5     1402.75     1280.94     76.85 o 
   2   7   5      370.60      362.01     77.32 o 
   3   7   5      277.31      391.19     65.98 o 
   4   7   5      117.75      127.51     40.70 o 
   5   7   5       11.42       20.30     18.89 o 
  -9   8   5        0.50      -13.33     24.68 o 
  -8   8   5      523.47      541.24    130.50 o 
  -7   8   5      207.92      108.53    135.39 o 
  -6   8   5      527.59      345.95     80.75 o 
  -5   8   5      752.70      657.48     83.49 o 
  -4   8   5       37.44       24.91     19.24 o 
  -3   8   5     1812.79     1773.16    194.77 o 
  -2   8   5        7.05       12.10     15.08 o 
  -1   8   5       52.79       75.24     25.02 o 
   0   8   5     2404.32     2299.31    115.76 o 
   1   8   5      206.46      257.06     46.83 o 
   2   8   5        0.38        4.46     19.12 o 
   3   8   5       40.98       87.09     31.35 o 
   4   8   5      395.45      517.03     80.15 o 
  -9   9   5        9.27       50.96     27.64 o 
  -8   9   5       12.95       16.87     28.55 o 
  -7   9   5       58.55       37.92     35.07 o 
  -6   9   5       19.21        4.01     20.90 o 
  -5   9   5       19.71        8.27     21.86 o 
  -4   9   5        2.65       -5.41     18.22 o 
  -3   9   5     3404.75     3134.70    190.96 o 
  -2   9   5       15.54       16.30     19.41 o 
  -1   9   5      685.13      598.93     68.90 o 
   0   9   5      310.75      305.98     53.46 o 
   1   9   5      131.76      181.55     39.29 o 
   2   9   5      839.66     1001.76    111.06 o 
   3   9   5      128.23      106.65     33.90 o 
   4   9   5      104.18      119.72     37.19 o 
  -9  10   5       14.04      -15.39     20.58 o 
  -8  10   5       13.70       32.18     24.22 o 
  -7  10   5       34.91       53.35     31.03 o 
  -6  10   5        2.07        5.08     16.80 o 
  -5  10   5       10.21       50.13     26.58 o 
  -4  10   5        5.54        2.01     17.69 o 
  -3  10   5        5.60       16.84     20.20 o 
  -2  10   5      660.77      659.92     85.28 o 
  -1  10   5       13.33        6.63     20.88 o 
   0  10   5        5.23        7.18     20.88 o 
   1  10   5       75.69      110.60     45.35 o 
   2  10   5       15.93       -4.57     24.47 o 
   3  10   5      248.17      256.00     51.11 o 
  -8  11   5        0.40       19.63     20.76 o 
  -7  11   5       27.98       57.87     18.62 o 
  -6  11   5       56.80       90.35     48.45 o 
  -5  11   5       96.93       32.79     26.94 o 
  -4  11   5       30.98       66.93     29.30 o 
  -3  11   5       27.12       25.63     25.30 o 
  -2  11   5       68.40       44.27     31.97 o 
  -1  11   5       10.40       22.84     23.16 o 
   0  11   5      229.92      243.71     69.82 o 
   1  11   5        0.68       13.38     23.16 o 
   2  11   5       57.50       73.08     28.06 o 
  -7  12   5      245.69      310.56    128.54 o 
  -6  12   5        5.76        6.05     14.81 o 
  -5  12   5        2.35        9.20     15.40 o 
  -4  12   5      625.12      778.44     98.41 o 
  -3  12   5       28.79       67.19     25.52 o 
  -2  12   5       31.49       -4.57     19.57 o 
  -1  12   5      612.10      625.42    119.08 o 
   0  12   5        3.56       30.01     21.21 o 
  -6  13   5       59.65       44.94     23.16 o 
  -5  13   5      146.66      210.36     45.14 o 
  -4  13   5        0.08      -17.13     13.56 o 
  -3  13   5        1.06        4.04     14.86 o 
  -2  13   5       57.69       27.73     26.10 o 
  -1  13   5        0.30      -35.23     17.62 o 
   0 -14   6       31.94       24.56     22.72 o 
   1 -14   6      190.20      205.21     69.49 o 
   2 -14   6        1.92        8.16     31.97 o 
   3 -14   6       61.08       16.31     32.95 o 
   4 -14   6      134.25      101.14     38.82 o 
   5 -14   6        6.20        9.13     29.04 o 
   6 -14   6       60.62      350.72     99.51 o 
  -2 -13   6       80.35      142.69     42.31 o 
  -1 -13   6      413.78      443.75     75.38 o 
   0 -13   6       30.08       17.44     25.49 o 
   1 -13   6       17.51       21.93     24.66 o 
   2 -13   6       17.53       17.62     34.26 o 
   3 -13   6       83.68       92.77     35.70 o 
   4 -13   6       89.23       90.53     29.84 o 
   5 -13   6       99.84       62.31     39.48 o 
   6 -13   6        4.80        4.24     22.18 o 
   7 -13   6       60.75       69.16     29.69 o 
  -3 -12   6       72.82      124.96     40.87 o 
  -2 -12   6       14.78      -15.46     33.60 o 
  -1 -12   6      718.36      632.28    137.35 o 
   0 -12   6        2.39       -8.97     19.61 o 
   1 -12   6      180.23      207.32     48.67 o 
   2 -12   6      213.65      218.65     46.28 o 
   3 -12   6        1.40      -10.83     15.17 o 
   4 -12   6     1929.15     1894.94    134.58 o 
   5 -12   6       15.91       27.08     33.93 o 
   6 -12   6       54.15       78.95     44.37 o 
   7 -12   6      103.44      175.19     63.62 o 
  -4 -11   6        2.02       13.15     20.76 o 
  -3 -11   6      333.77      335.42     79.44 o 
  -2 -11   6       79.00       83.40     33.81 o 
  -1 -11   6       26.53       63.83     30.70 o 
   0 -11   6     1311.63     1187.53    283.83 o 
   1 -11   6        0.36       -9.32     19.43 o 
   2 -11   6     1420.80     1132.27    145.60 o 
   3 -11   6      461.31      508.61     54.26 o 
   4 -11   6       57.06       56.39     19.99 o 
   5 -11   6      614.64      521.34    128.54 o 
   6 -11   6      117.92      129.52     58.07 o 
   7 -11   6        0.03       30.34     28.71 o 
   8 -11   6        9.78       60.68     42.41 o 
  -5 -10   6       58.52       25.43     21.53 o 
  -4 -10   6      240.99      255.30     56.82 o 
  -3 -10   6        3.45       37.10     26.83 o 
  -2 -10   6      355.08      367.97     67.06 o 
  -1 -10   6       46.62       36.18     28.25 o 
   0 -10   6       21.51       29.64     22.82 o 
   1 -10   6      208.44      235.19     36.56 o 
   2 -10   6       12.27       27.92     15.68 o 
   3 -10   6        1.37        7.08     11.69 o 
   4 -10   6      163.19      160.72     27.09 o 
   5 -10   6      836.27      974.35     85.48 o 
   6 -10   6       64.66       99.83     50.89 o 
   7 -10   6      471.19      401.61    114.84 o 
   8 -10   6       61.84       36.54     46.33 o 
  -5  -9   6       52.21       46.92     19.05 o 
  -4  -9   6       17.05       20.24     25.64 o 
  -3  -9   6        0.71       12.39     22.87 o 
  -2  -9   6     2343.32     2074.51    185.31 o 
  -1  -9   6       79.50       97.68     33.03 o 
   0  -9   6        3.02        0.49     18.27 o 
   1  -9   6      450.93      487.28     51.22 o 
   2  -9   6      647.50      586.39     51.03 o 
   3  -9   6     3069.31     2907.77    134.01 o 
   4  -9   6       35.74       15.45     11.84 o 
   5  -9   6      130.46      146.18     39.48 o 
   6  -9   6      939.64     1257.01    101.93 o 
   7  -9   6      112.39       55.70     28.51 o 
   8  -9   6      180.01      241.10    100.48 o 
   9  -9   6        3.89       60.03     52.53 o 
  -6  -8   6      791.45      671.80    181.39 o 
  -5  -8   6      380.93      407.18     87.76 o 
  -4  -8   6      988.51      793.91    162.31 o 
  -3  -8   6      908.62      833.03    129.52 o 
  -2  -8   6      262.54      300.94     55.33 o 
  -1  -8   6     1245.40     1061.28    119.41 o 
   0  -8   6        2.07        6.95     10.51 o 
   1  -8   6      286.47      284.14     37.60 o 
   2  -8   6      276.04      241.21     32.93 o 
   3  -8   6      355.11      364.58     39.80 o 
   4  -8   6       39.54       37.75     13.97 o 
   5  -8   6      138.73      143.49     41.43 o 
   6  -8   6      354.19      461.76     70.73 o 
   7  -8   6        7.57       -0.77     20.74 o 
   8  -8   6      435.57      502.25     88.90 o 
   9  -8   6        6.64       -4.24     32.62 o 
  -7  -7   6      117.31       88.09     22.26 o 
  -6  -7   6      205.31      166.73     36.09 o 
  -5  -7   6      144.09      147.11     38.01 o 
  -4  -7   6     1473.56     1398.05    110.39 o 
  -3  -7   6        0.75        7.86     21.24 o 
  -2  -7   6      606.96      678.76     79.42 o 
  -1  -7   6     1963.39     2094.15    182.01 o 
   0  -7   6      579.32      583.02     47.73 o 
   1  -7   6      612.69      593.28     43.07 o 
   2  -7   6      508.69      477.82     60.01 o 
   3  -7   6       81.23       92.28     18.58 o 
   4  -7   6     1532.04     1524.80    107.59 o 
   5  -7   6      267.15      419.64    101.63 o 
   6  -7   6     1369.29     1582.21    203.25 o 
   7  -7   6      797.01     1044.18    103.37 o 
   8  -7   6       26.49       11.60     33.11 o 
   9  -7   6      444.44      541.38    168.83 o 
  -7  -6   6       78.71       63.06     33.11 o 
  -6  -6   6      176.93      223.52     47.84 o 
  -5  -6   6      328.82      285.98     55.67 o 
  -4  -6   6      890.52      559.60     71.79 o 
  -3  -6   6     4172.10     3855.10    210.16 o 
  -2  -6   6      762.20      705.43     63.78 o 
  -1  -6   6     2283.82     2213.66    137.17 o 
   0  -6   6     5147.34     5594.59    395.43 o 
   1  -6   6     1986.15     2107.20     99.03 o 
   2  -6   6     1891.43     1955.38     83.87 o 
   3  -6   6      408.16      524.10     38.26 o 
   4  -6   6      479.63      519.66     64.38 o 
   5  -6   6     1463.33     1658.70    128.87 o 
   6  -6   6      986.92     1140.96     95.43 o 
   7  -6   6        7.66       21.84     24.41 o 
   8  -6   6       84.53      133.43     40.94 o 
   9  -6   6      522.00      792.21    100.26 o 
  -8  -5   6       28.21       29.40     14.11 o 
  -7  -5   6      361.17      360.18     59.16 o 
  -6  -5   6       22.56       17.70     18.72 o 
  -5  -5   6      291.03      302.59     55.49 o 
  -4  -5   6      114.29       57.06     52.36 o 
  -3  -5   6      295.41      392.06     55.37 o 
  -2  -5   6      724.84      643.84     57.74 o 
  -1  -5   6       77.01       90.62     16.94 o 
   0  -5   6      322.31      364.51     33.02 o 
   1  -5   6      310.27      277.71     35.82 o 
   2  -5   6     2970.37     2921.27    124.78 o 
   3  -5   6      778.20      503.73     47.31 o 
   4  -5   6       14.69       14.26     14.63 o 
   5  -5   6     1971.51     2299.15    145.34 o 
   6  -5   6     1680.98     2129.41    147.95 o 
   7  -5   6     1215.64     1283.70    104.45 o 
   8  -5   6      224.82      350.20     61.43 o 
   9  -5   6        6.27      -30.62     15.31 o 
  -8  -4   6        5.64       13.12     16.96 o 
  -7  -4   6        0.73       19.69     17.67 o 
  -6  -4   6      104.72      167.98     55.79 o 
  -5  -4   6      217.42      173.69     39.61 o 
  -4  -4   6      205.95      208.20     40.10 o 
  -3  -4   6        1.47        2.25     17.62 o 
  -2  -4   6     1469.81     1669.24    184.49 o 
  -1  -4   6      785.10      814.75     69.46 o 
   0  -4   6      959.19      799.45     45.72 o 
   1  -4   6     4936.84     4903.33    225.84 o 
   2  -4   6      122.86      129.02     12.63 o 
   3  -4   6     2278.22     2095.54    310.91 o 
   4  -4   6     1205.74     1302.05    106.68 o 
   5  -4   6       52.32       45.91     20.03 o 
   6  -4   6      402.32      433.94     64.98 o 
   7  -4   6       53.93       99.72     34.51 o 
   8  -4   6      448.36      558.47     81.55 o 
   9  -4   6       27.10       24.14     16.42 o 
  -8  -3   6        0.81        6.21     12.36 o 
  -7  -3   6      362.09      407.86     63.32 o 
  -6  -3   6      131.94      145.35     36.29 o 
  -5  -3   6      157.27      175.62     37.14 o 
  -4  -3   6      771.84      747.73     64.68 o 
  -3  -3   6      557.15      501.92     36.29 o 
  -2  -3   6      166.71      160.16     17.88 o 
  -1  -3   6      281.94      318.99     28.06 o 
   0  -3   6      428.18      407.06     28.69 o 
   1  -3   6     1248.04     1013.91     96.80 o 
   2  -3   6       12.04        8.69     11.41 o 
   3  -3   6       50.48       41.39      9.06 o 
   4  -3   6       48.78       42.94     20.72 o 
   5  -3   6      929.74     1108.03     87.84 o 
   6  -3   6       56.74       63.31     28.22 o 
   7  -3   6       33.16        6.72     21.28 o 
   8  -3   6     1549.99     1876.72    139.76 o 
   9  -3   6       53.84       33.60     25.12 o 
  -9  -2   6        1.23       31.23     15.50 o 
  -8  -2   6      386.17      508.10     73.59 o 
  -7  -2   6      365.06      430.64     64.25 o 
  -6  -2   6      845.37      822.13     74.38 o 
  -5  -2   6      242.42      318.76     48.55 o 
  -4  -2   6      530.69      508.37     39.17 o 
  -3  -2   6      325.37      448.98     48.38 o 
  -2  -2   6      210.73      210.44     25.69 o 
  -1  -2   6       45.67       71.87     14.68 o 
   0  -2   6     9472.09     9461.60    352.63 o 
   1  -2   6     5973.69     2236.10    188.57 o 
   2  -2   6      388.76      248.94     36.59 o 
   3  -2   6       71.45       81.60     11.94 o 
   4  -2   6      867.74      967.59     54.43 o 
   5  -2   6      710.22      542.91     84.17 o 
   6  -2   6      605.12      618.09     78.72 o 
   7  -2   6        2.91       -6.05     18.03 o 
   8  -2   6      312.35      375.18     87.43 o 
   9  -2   6      389.31      429.34     90.37 o 
  -9  -1   6       89.70      111.92     28.60 o 
  -8  -1   6      891.41     1067.29     89.40 o 
  -7  -1   6      459.52      467.23     66.21 o 
  -6  -1   6      233.25      178.67     37.33 o 
  -5  -1   6      114.01       77.36     26.37 o 
  -4  -1   6     1427.27     1414.27     89.23 o 
  -3  -1   6      455.31      493.21     55.35 o 
  -2  -1   6      461.59      425.19     30.75 o 
  -1  -1   6     1587.55     1772.13    125.60 o 
   0  -1   6     1667.22     1586.01    121.20 o 
   1  -1   6      618.61      593.89     47.18 o 
   2  -1   6     2118.48     2087.45    161.59 o 
   3  -1   6       89.20       65.31     13.92 o 
   4  -1   6      204.47      275.48     28.38 o 
   5  -1   6      149.99      171.68     39.19 o 
   6  -1   6       17.64       28.70     25.61 o 
   7  -1   6      676.95      685.06     88.53 o 
   8  -1   6        0.93      -20.23     17.94 o 
  -9   0   6      507.06      644.00    130.99 o 
  -8   0   6        0.07        6.39     14.72 o 
  -7   0   6       34.18       19.57     20.30 o 
  -6   0   6      254.90      333.57     47.63 o 
  -5   0   6      380.83      393.42     44.64 o 
  -4   0   6      727.77      916.71     86.96 o 
  -3   0   6       93.98       92.12     18.12 o 
  -2   0   6    13327.74    14098.68    550.14 o 
  -1   0   6     7092.73     6805.39    320.03 o 
   0   0   6      237.51      265.06     38.64 o 
   1   0   6      944.56      897.02     45.45 o 
   2   0   6      599.77      412.83     40.94 o 
   3   0   6     2015.88     2001.32    141.54 o 
   4   0   6      983.29      895.51     56.99 o 
   5   0   6      271.50      278.98     50.96 o 
   6   0   6      199.65      199.77     44.63 o 
   7   0   6      920.54     1154.26    143.22 o 
   8   0   6       22.87       42.41     21.53 o 
  -9   1   6       65.82       46.65     28.06 o 
  -8   1   6       33.03       24.93     33.28 o 
  -7   1   6        6.80       -4.36     11.87 o 
  -6   1   6      649.79      747.39     64.83 o 
  -5   1   6     3853.91     4375.38    226.26 o 
  -4   1   6      380.27      471.82     41.61 o 
  -3   1   6      213.48      246.39     27.36 o 
  -2   1   6    13582.94    14458.19    529.63 o 
  -1   1   6     8792.43     8552.79    374.50 o 
   0   1   6    12155.14    12149.86    526.62 o 
   1   1   6      426.13      351.06     31.13 o 
   2   1   6      621.55      556.80     43.41 o 
   3   1   6     3956.90     3979.90    169.48 o 
   4   1   6      862.60      872.57    104.55 o 
   5   1   6      216.88      259.32     38.59 o 
   6   1   6       25.26       51.55     42.74 o 
   7   1   6       87.10      129.19     46.65 o 
   8   1   6        1.73      -35.23     17.62 o 
 -10   2   6       48.27       36.87     23.16 o 
  -9   2   6      433.11       24.47     47.63 o 
  -8   2   6      879.79       81.89     65.58 o 
  -7   2   6      167.83      217.46     67.24 o 
  -6   2   6      893.21     1165.92     84.85 o 
  -5   2   6      361.59      478.13     47.80 o 
  -4   2   6      166.14      176.41     24.13 o 
  -3   2   6     4423.49     5044.76    198.11 o 
  -2   2   6      349.51      336.64     23.72 o 
  -1   2   6       81.21      141.04     27.35 o 
   0   2   6     1361.18     1152.41     65.85 o 
   1   2   6     1230.83     1230.29     72.53 o 
   2   2   6     1115.44     1124.26     75.20 o 
   3   2   6      162.31      212.72     49.52 o 
   4   2   6      477.41      579.09     59.04 o 
   5   2   6      340.92      373.63     49.11 o 
   6   2   6      144.99      174.87     63.62 o 
   7   2   6       28.09       63.62     27.73 o 
 -10   3   6      180.21      -23.82     37.19 o 
  -9   3   6        7.89        3.91     50.57 o 
  -8   3   6       83.16       45.64     76.67 o 
  -6   3   6        1.28       26.65     20.55 o 
  -5   3   6       91.55       97.87     18.49 o 
  -4   3   6     3187.43     3915.13    160.86 o 
  -3   3   6     2318.86     2622.61    201.29 o 
  -2   3   6     5494.17     5845.09    291.35 o 
  -1   3   6     5910.12     5613.70    217.63 o 
   0   3   6      463.76      442.22     35.98 o 
   1   3   6     3461.67     3376.24    198.85 o 
   2   3   6     1722.35     1635.12     86.97 o 
   3   3   6      683.03      666.53     65.12 o 
   4   3   6      449.66      520.09     68.72 o 
   5   3   6      219.22      208.52     44.51 o 
   6   3   6      198.95      194.44     65.25 o 
   7   3   6      291.00      289.71     80.91 o 
 -10   4   6      390.77      -26.10     39.48 o 
  -9   4   6       57.26       90.81     81.24 o 
  -8   4   6       86.53       66.25     42.58 o 
  -6   4   6     1518.70     1585.37    235.39 o 
  -5   4   6     1652.98     1182.32    127.24 o 
  -4   4   6       51.16       58.88     24.85 o 
  -3   4   6      724.57      656.11     57.76 o 
  -2   4   6     3079.75     3124.00    309.12 o 
  -1   4   6     4480.70     4339.71    175.11 o 
   0   4   6      723.04      784.41     51.43 o 
   1   4   6      877.18     1010.11     72.53 o 
   2   4   6       43.24       39.43     17.30 o 
   3   4   6     1448.98     1473.79    102.81 o 
   4   4   6       83.33       98.44     33.08 o 
   5   4   6       24.54       28.53     22.57 o 
   6   4   6     1514.49     1438.42    173.24 o 
   7   4   6      360.31      349.08     91.68 o 
 -10   5   6      248.24       34.26     43.72 o 
  -9   5   6      320.13      875.97    177.80 o 
  -8   5   6      139.08       86.15     62.31 o 
  -7   5   6      400.43      598.99    128.54 o 
  -6   5   6     1081.58     1176.77    144.85 o 
  -5   5   6       35.32       59.97     25.41 o 
  -4   5   6       10.12        2.98     13.31 o 
  -3   5   6       80.75       82.20     25.53 o 
  -2   5   6      484.78      356.98     58.27 o 
  -1   5   6     2979.97     2936.90    127.04 o 
   0   5   6       44.50       61.06     16.13 o 
   1   5   6      373.57      397.87     44.95 o 
   2   5   6      207.51      184.87     37.36 o 
   3   5   6     2538.00     2450.96    151.21 o 
   4   5   6      208.87      300.20     57.56 o 
   5   5   6      489.70      620.06     85.46 o 
   6   5   6      502.04      683.81    133.76 o 
 -10   6   6       46.54       62.59     62.15 o 
  -9   6   6        1.92      -30.18     23.64 o 
  -8   6   6      157.40      399.33    112.56 o 
  -7   6   6        5.02       14.00     27.87 o 
  -6   6   6        0.13       17.95     22.34 o 
  -5   6   6      144.05      127.66     43.55 o 
  -4   6   6      207.39      208.80     41.99 o 
  -3   6   6        4.86        4.48     32.14 o 
  -2   6   6     1760.78     1833.56    118.05 o 
  -1   6   6        8.63       -0.41      8.19 o 
   0   6   6      833.84      810.48     53.15 o 
   1   6   6      755.86      693.04     51.63 o 
   2   6   6      142.36      102.35     27.24 o 
   3   6   6        2.48       18.84     24.57 o 
   4   6   6      221.07      252.64     52.98 o 
   5   6   6       18.78       44.00     23.98 o 
  -9   7   6       47.64       37.29     89.72 o 
  -8   7   6       49.66       29.05     30.38 o 
  -7   7   6      640.32      941.55    168.34 o 
  -6   7   6     1453.47     1438.63    115.15 o 
  -5   7   6       38.39       21.99     21.32 o 
  -4   7   6        5.86       22.77     19.78 o 
  -3   7   6     1735.82     1755.07    118.41 o 
  -2   7   6        7.05       11.98     13.70 o 
  -1   7   6       16.57       21.62      9.40 o 
   0   7   6      830.72      758.94     53.37 o 
   1   7   6      333.32      316.42     40.89 o 
   2   7   6      409.00      444.38     66.42 o 
   3   7   6        1.43        0.44     19.70 o 
   4   7   6      183.04      308.55     58.87 o 
   5   7   6      211.55      248.07     55.30 o 
  -9   8   6        0.50      -30.81     34.42 o 
  -8   8   6       52.43      152.36     78.95 o 
  -7   8   6      160.05       21.11     92.98 o 
  -6   8   6      109.53       96.53     35.44 o 
  -5   8   6      410.94      377.17     64.93 o 
  -4   8   6      617.72      694.17     85.32 o 
  -3   8   6     1147.78     1172.90     94.98 o 
  -2   8   6      366.80      364.02     57.90 o 
  -1   8   6     1027.62      983.08     83.50 o 
   0   8   6       23.20       23.59     13.14 o 
   1   8   6     1834.05     1524.20    200.97 o 
   2   8   6     1670.14     1528.39    115.90 o 
   3   8   6      198.22      226.96     47.97 o 
   4   8   6      141.33      180.67     43.75 o 
  -9   9   6        1.12       28.94     24.04 o 
  -8   9   6      495.49      853.14    172.91 o 
  -7   9   6      136.16      262.95     88.09 o 
  -6   9   6        1.06      -10.73     23.82 o 
  -5   9   6      257.17      258.47     56.11 o 
  -4   9   6       14.81        4.76     18.69 o 
  -3   9   6      101.12       89.91     50.08 o 
  -2   9   6       68.05       88.99     33.40 o 
  -1   9   6       51.63       45.47     23.72 o 
   0   9   6      374.36      402.83     64.24 o 
   1   9   6       47.09       49.92     32.62 o 
   2   9   6       10.97      -19.29     39.15 o 
   3   9   6      130.47      168.39     40.73 o 
  -8  10   6       33.22       20.96     31.65 o 
  -7  10   6        0.79       33.34     22.49 o 
  -6  10   6      457.27      360.86     62.26 o 
  -5  10   6       18.65       31.70     39.64 o 
  -4  10   6      601.16      663.85     88.24 o 
  -3  10   6        1.15       30.94     18.58 o 
  -2  10   6      417.64      471.50     72.06 o 
  -1  10   6        1.77       10.87     14.30 o 
   0  10   6      509.62      365.07     90.04 o 
   1  10   6      104.13      138.65     51.55 o 
   2  10   6      101.05      172.91     61.01 o 
  -8  11   6       14.70       -1.74     38.50 o 
  -7  11   6      146.26      180.27     49.10 o 
  -6  11   6       25.38       22.18     16.34 o 
  -5  11   6       16.38       25.07     21.03 o 
  -4  11   6        4.64       15.37     17.80 o 
  -3  11   6       84.41      114.49     33.03 o 
  -2  11   6       94.68      109.79     32.26 o 
  -1  11   6      250.93      268.83     76.99 o 
   0  11   6       12.50       19.57     27.08 o 
   1  11   6      340.18      328.53     78.95 o 
  -7  12   6        1.09        5.04     15.44 o 
  -6  12   6      354.02      436.45     71.71 o 
  -5  12   6       51.64       50.18     38.50 o 
  -4  12   6       16.07       11.36     20.21 o 
  -3  12   6       12.29       19.80     13.98 o 
  -2  12   6       26.83       60.68     28.71 o 
  -1  12   6        3.94       13.38     19.90 o 
   0  12   6       50.08       54.81     27.08 o 
  -5  13   6       71.37       85.21     23.41 o 
  -4  13   6      146.15      210.71     76.34 o 
  -3  13   6        0.78        0.60     14.02 o 
  -2  13   6       43.32       45.02     25.45 o 
   0 -14   7       80.03       59.75     42.58 o 
   1 -14   7      109.47      166.39     76.67 o 
   2 -14   7       15.80        6.52     31.97 o 
   3 -14   7       24.32       32.95     30.34 o 
   4 -14   7        4.04       -5.22     24.47 o 
   5 -14   7       88.41       72.75     42.74 o 
  -2 -13   7      163.29      151.53     43.05 o 
  -1 -13   7       65.69       73.03     49.75 o 
   0 -13   7      143.34      164.58     50.41 o 
   1 -13   7       57.09       66.14     31.88 o 
   2 -13   7        0.05      -11.00     21.46 o 
   3 -13   7      143.32      100.16     48.28 o 
   4 -13   7      807.93      862.92    161.49 o 
   5 -13   7        3.14      -22.18     22.84 o 
   6 -13   7       80.03       93.63     50.57 o 
  -3 -12   7      304.12      282.98     94.12 o 
  -2 -12   7      112.85       83.87     36.37 o 
  -1 -12   7      799.97      753.21    128.54 o 
   0 -12   7      665.55      586.00    195.91 o 
   1 -12   7        5.33      -15.25     42.90 o 
   2 -12   7      761.57      770.94     88.54 o 
   3 -12   7      489.34      470.04     71.46 o 
   4 -12   7      568.56      652.54     81.72 o 
   5 -12   7      218.46      190.85     70.47 o 
   6 -12   7       99.97        3.91     27.73 o 
   7 -12   7       84.24      113.53     61.99 o 
  -4 -11   7        5.14      -16.69     17.92 o 
  -3 -11   7       37.37       38.68     33.60 o 
  -2 -11   7      683.83      769.26    100.04 o 
  -1 -11   7       59.39       53.96     30.84 o 
   0 -11   7       54.80       37.91     25.60 o 
   1 -11   7       50.05       56.01     29.22 o 
   2 -11   7      814.58      617.17    128.05 o 
   3 -11   7       42.79       37.85     18.39 o 
   4 -11   7      249.17      281.19     68.67 o 
   5 -11   7     1269.95     1448.52    304.55 o 
   6 -11   7       19.73       45.35     37.84 o 
   7 -11   7      465.07      657.71    144.85 o 
   8 -11   7       21.42       83.52     51.22 o 
  -5 -10   7      203.60      277.82     58.02 o 
  -4 -10   7       50.29       79.79     48.61 o 
  -3 -10   7      139.85      124.06     42.97 o 
  -2 -10   7       10.62        1.76     22.03 o 
  -1 -10   7       89.96       94.49     38.01 o 
   0 -10   7     1225.78     1334.94    256.43 o 
   1 -10   7        0.93        2.90     14.70 o 
   2 -10   7      216.05      146.83     26.74 o 
   3 -10   7      154.02      168.57     28.63 o 
   4 -10   7        0.57      -11.28     13.47 o 
   5 -10   7      974.98     1127.84    120.39 o 
   6 -10   7      978.00     1204.83    102.74 o 
   7 -10   7      165.54      266.54     80.91 o 
   8 -10   7      213.19      117.78     68.51 o 
  -5  -9   7       30.24       36.02     25.34 o 
  -4  -9   7     1202.24     1204.27    118.21 o 
  -3  -9   7      254.13      253.87     56.75 o 
  -2  -9   7      364.65      299.76     59.36 o 
  -1  -9   7      753.36      607.39     79.47 o 
   0  -9   7        7.97        6.69     14.41 o 
   1  -9   7      251.53      258.80     36.80 o 
   2  -9   7        5.21       12.32     15.70 o 
   3  -9   7      117.54      133.32     23.75 o 
   4  -9   7       21.14       -8.07     13.43 o 
   5  -9   7      122.83      100.98     50.41 o 
   6  -9   7       69.10       66.41     26.69 o 
   7  -9   7       31.62       29.06     21.71 o 
   8  -9   7      420.10      735.36    169.65 o 
  -6  -8   7      153.64      161.05     40.16 o 
  -5  -8   7       25.16       31.56     30.36 o 
  -4  -8   7       21.66       29.88     27.10 o 
  -3  -8   7       14.24        6.37     24.30 o 
  -2  -8   7      648.98      542.88     75.20 o 
  -1  -8   7        6.55       16.77     16.64 o 
   0  -8   7       10.41       19.92     10.95 o 
   1  -8   7     2741.22     2744.66    129.36 o 
   2  -8   7      586.53      569.44     55.56 o 
   3  -8   7     2297.70     2187.73    189.19 o 
   4  -8   7      691.85      714.97     71.04 o 
   5  -8   7       54.66       69.40     28.15 o 
   6  -8   7     1766.54     2129.94    174.54 o 
   7  -8   7      533.66      654.72     88.97 o 
   8  -8   7      191.65      275.79     55.23 o 
   9  -8   7      612.03     1375.78    191.18 o 
  -7  -7   7        0.33       -2.79     46.00 o 
  -6  -7   7     1467.96     1437.50    116.38 o 
  -5  -7   7      202.96      141.15     40.59 o 
  -4  -7   7       94.04       60.27     29.16 o 
  -3  -7   7     2510.14     2064.84    137.65 o 
  -2  -7   7      517.49      541.77     69.40 o 
  -1  -7   7     2236.36     2128.24    104.69 o 
   0  -7   7       29.99       44.59     14.52 o 
   1  -7   7        6.48       -6.19      8.47 o 
   2  -7   7     2993.89     2955.63    131.92 o 
   3  -7   7       45.11       59.84     14.38 o 
   4  -7   7        6.34       -4.70     12.89 o 
   5  -7   7      215.99      252.27     52.85 o 
   6  -7   7      305.73      402.63    100.32 o 
   7  -7   7      497.95      512.34     78.69 o 
   8  -7   7      214.19      269.18     55.88 o 
   9  -7   7      376.65      585.26    113.37 o 
  -7  -6   7      125.07       85.67     34.42 o 
  -6  -6   7       18.64       23.02     14.72 o 
  -5  -6   7      513.59      423.37     65.16 o 
  -4  -6   7      114.19      100.45     33.94 o 
  -3  -6   7       26.34       47.89     21.62 o 
  -2  -6   7     1927.99     1836.95    117.54 o 
  -1  -6   7     2814.57     2970.96    136.07 o 
   0  -6   7        2.63       16.65     10.06 o 
   1  -6   7     1926.24     1974.44    108.58 o 
   2  -6   7     1134.93     1052.81     57.99 o 
   3  -6   7      347.19      300.54     27.50 o 
   4  -6   7      480.74      431.38     61.82 o 
   5  -6   7     1752.93     1873.34    127.80 o 
   6  -6   7      130.99      180.90     44.86 o 
   7  -6   7      129.17      154.73     64.60 o 
   8  -6   7      271.71      483.81     75.30 o 
   9  -6   7       82.87       83.92     29.51 o 
  -8  -5   7        6.50        1.39     14.03 o 
  -7  -5   7       10.81       32.59     19.28 o 
  -6  -5   7      199.41      168.48     44.86 o 
  -5  -5   7       41.86       49.14     25.96 o 
  -4  -5   7      271.16      226.09     45.26 o 
  -3  -5   7      150.79      177.55     41.92 o 
  -2  -5   7     2502.42     2516.86    144.38 o 
  -1  -5   7     2522.53     2901.21    127.63 o 
   0  -5   7     6229.55     6318.56    249.80 o 
   1  -5   7      682.08      752.86     45.73 o 
   2  -5   7     1501.46     1502.95     97.14 o 
   3  -5   7      682.10      583.69     60.12 o 
   4  -5   7       69.55      118.78     31.12 o 
   5  -5   7      579.54      661.07     79.09 o 
   6  -5   7      152.80      180.39     43.57 o 
   7  -5   7       49.68       66.30     28.59 o 
   8  -5   7       28.63       55.38     24.77 o 
   9  -5   7       64.88       57.02     21.57 o 
  -8  -4   7       10.81       21.97     13.25 o 
  -7  -4   7      848.93      768.15     91.20 o 
  -6  -4   7      142.35      128.01     35.52 o 
  -5  -4   7       83.41       80.11     28.89 o 
  -4  -4   7     1358.65     1270.89    102.12 o 
  -3  -4   7      184.84      151.44     17.72 o 
  -2  -4   7        8.23       35.90     10.03 o 
  -1  -4   7       54.87       90.65     17.24 o 
   0  -4   7      527.22      491.84     35.28 o 
   1  -4   7     1014.19      843.92     40.42 o 
   2  -4   7      159.05      194.68     15.44 o 
   3  -4   7       50.58       54.55     20.73 o 
   4  -4   7        6.37       -2.20     23.00 o 
   5  -4   7      876.02      916.78     79.56 o 
   6  -4   7      261.64      360.16     90.70 o 
   7  -4   7       64.99      145.46     39.59 o 
   8  -4   7      482.20      603.27     83.63 o 
   9  -4   7        3.86       25.58     15.57 o 
  -8  -3   7      118.22      146.05     33.22 o 
  -7  -3   7       16.23       37.44     20.23 o 
  -6  -3   7      108.36       82.81     29.76 o 
  -5  -3   7       68.06       37.63     20.07 o 
  -4  -3   7        2.14        2.94     19.57 o 
  -3  -3   7      161.53      174.15     23.20 o 
  -2  -3   7       94.03      106.15     18.26 o 
  -1  -3   7        1.78        9.05      7.44 o 
   0  -3   7      682.86      870.13     46.99 o 
   1  -3   7     1819.87     1473.93     76.81 o 
   2  -3   7       30.74       73.67     23.78 o 
   3  -3   7     3995.21     3736.81    202.66 o 
   4  -3   7     1544.33     1415.67    100.92 o 
   5  -3   7      106.24      115.30     33.31 o 
   6  -3   7     1643.70     1422.81    131.48 o 
   7  -3   7      228.00      248.60     51.74 o 
   8  -3   7      167.11      130.14     38.60 o 
  -9  -2   7       83.86       84.90     22.03 o 
  -8  -2   7       91.13      109.30     32.23 o 
  -7  -2   7       89.62       87.26     31.63 o 
  -6  -2   7      546.80      676.13     93.47 o 
  -5  -2   7     1034.02      967.05     84.33 o 
  -4  -2   7      207.78      226.84     25.42 o 
  -3  -2   7      152.41      130.40     24.78 o 
  -2  -2   7     1669.11     1706.26     81.61 o 
  -1  -2   7     3058.07     3395.74    199.17 o 
   0  -2   7     4906.92     4554.24    228.49 o 
   1  -2   7       12.55        5.72     10.24 o 
   2  -2   7      146.04      185.38     63.78 o 
   3  -2   7      671.59      633.42     57.74 o 
   4  -2   7     1642.80     1752.27    117.56 o 
   5  -2   7       64.22       84.89     38.17 o 
   6  -2   7       44.93       48.64     26.07 o 
   7  -2   7       68.23       35.41     40.29 o 
   8  -2   7      267.77      289.05     71.12 o 
  -9  -1   7      193.86      205.75     40.94 o 
  -8  -1   7        7.06        5.92     14.86 o 
  -7  -1   7       53.15       35.34     21.94 o 
  -6  -1   7       43.95        4.57     36.38 o 
  -5  -1   7      164.82      176.50     26.98 o 
  -4  -1   7       35.98       37.68     14.89 o 
  -3  -1   7     1532.96     1786.63     86.90 o 
  -2  -1   7      106.46      195.50     25.36 o 
  -1  -1   7      809.44      692.42     52.08 o 
   0  -1   7      763.11      789.03     58.05 o 
   1  -1   7       94.15      150.23     28.12 o 
   2  -1   7      709.32      675.63     36.75 o 
   3  -1   7      223.34      253.61     23.26 o 
   4  -1   7     1958.00     1674.98    136.86 o 
   5  -1   7      150.61      118.78     33.68 o 
   6  -1   7        0.21       -4.25     17.26 o 
   7  -1   7      490.19      513.29     76.31 o 
   8  -1   7      376.01      460.33     97.22 o 
  -9   0   7       20.78       30.01     25.77 o 
  -8   0   7      769.27      886.60     80.63 o 
  -7   0   7      174.41       68.39     35.40 o 
  -6   0   7      266.91      334.10     48.01 o 
  -5   0   7     1993.62     2549.10    146.53 o 
  -4   0   7     4700.91     4913.05    210.60 o 
  -3   0   7     3827.42     4152.60    170.73 o 
  -2   0   7      673.90      692.96     51.98 o 
  -1   0   7      202.22      280.21     35.07 o 
   0   0   7     4436.35     2465.12    167.04 o 
   1   0   7       86.49       82.82     15.83 o 
   2   0   7      416.27      405.46     31.24 o 
   3   0   7        2.96        3.57      8.49 o 
   4   0   7      163.39      211.22     42.80 o 
   5   0   7      909.53      944.84     84.56 o 
   6   0   7      168.58      159.60     40.97 o 
   7   0   7       29.68       29.69     25.77 o 
   8   0   7       58.08       17.94     29.36 o 
  -9   1   7      534.34      539.94    106.03 o 
  -8   1   7      190.17       -3.26     39.15 o 
  -7   1   7      440.99      709.25     63.04 o 
  -6   1   7     2591.36     3348.04    186.03 o 
  -5   1   7     1531.60     1710.56    107.31 o 
  -4   1   7     8662.97    10150.52    475.66 o 
  -3   1   7      106.32      105.18     18.16 o 
  -2   1   7      450.61      467.29     31.09 o 
  -1   1   7     5713.01     5338.36    241.67 o 
   0   1   7       94.27       78.72     15.94 o 
   1   1   7        5.86        6.77      6.98 o 
   2   1   7      445.26      348.44     38.52 o 
   3   1   7      692.82      685.19     53.79 o 
   4   1   7      327.54      338.34     41.54 o 
   5   1   7       29.18       15.76     34.91 o 
   6   1   7      100.41       53.83     44.37 o 
   7   1   7       80.65       75.69     35.23 o 
   8   1   7        1.50       -3.26     18.92 o 
 -10   2   7      244.11      292.32     63.62 o 
  -9   2   7      182.77       30.99     43.72 o 
  -8   2   7       51.58       15.66     51.22 o 
  -7   2   7      250.34      541.57    107.99 o 
  -6   2   7      596.16      671.81     63.60 o 
  -5   2   7     2767.17     3358.91    275.19 o 
  -4   2   7       12.24       11.00     14.09 o 
  -3   2   7      397.19      435.72     32.71 o 
  -2   2   7     6385.64     7173.00    273.24 o 
  -1   2   7     3799.28     3617.50    147.48 o 
   0   2   7      809.54      760.91     78.46 o 
   1   2   7      151.60      126.74     23.75 o 
   2   2   7      397.30      369.43     52.36 o 
   3   2   7     3357.93     3547.25    186.17 o 
   4   2   7      573.98      549.33     74.27 o 
   5   2   7       65.66       26.05     38.01 o 
   6   2   7      395.25      538.63    118.10 o 
   7   2   7      120.92      110.27     52.85 o 
 -10   3   7      137.88       24.79     36.87 o 
  -9   3   7      484.75       80.26     53.50 o 
  -8   3   7        1.27      -12.69     27.43 o 
  -7   3   7       24.21       11.75     21.05 o 
  -5   3   7     1773.62     1835.41    125.23 o 
  -4   3   7      250.90      233.75     20.54 o 
  -3   3   7      967.24     1120.41     95.59 o 
  -2   3   7     1684.29     1807.96    111.52 o 
  -1   3   7     3725.23     3376.98    181.98 o 
   0   3   7     2098.00     1987.70    201.62 o 
   1   3   7      356.54      466.42     45.76 o 
   2   3   7     1431.65     1476.04     94.23 o 
   3   3   7     2611.16     2540.00    126.01 o 
   4   3   7        3.42       17.78     17.01 o 
   5   3   7      247.47      261.00     78.95 o 
   6   3   7     1121.08     1278.56    160.84 o 
   7   3   7       68.60       69.16     39.15 o 
 -10   4   7       73.61      -44.37     37.52 o 
  -9   4   7      234.43      513.51    122.67 o 
  -8   4   7      344.30      598.01    138.65 o 
  -6   4   7       32.45       42.03     25.15 o 
  -5   4   7      412.00      347.47     67.86 o 
  -4   4   7      543.13      527.17     65.17 o 
  -3   4   7       58.69      111.46     29.16 o 
  -2   4   7      157.32      128.41     30.08 o 
  -1   4   7     1171.40     1059.23     57.07 o 
   0   4   7     6488.31     5991.93    280.34 o 
   1   4   7     1942.23     2064.19    119.61 o 
   2   4   7     2885.52     3067.49    170.02 o 
   3   4   7      230.91      262.80     47.48 o 
   4   4   7     1111.42     1127.23     93.22 o 
   5   4   7     1061.76      970.26    153.34 o 
   6   4   7       56.66       40.78     41.43 o 
 -10   5   7        5.27       18.92     32.30 o 
  -9   5   7      125.84       53.76     53.18 o 
  -8   5   7      189.81      403.24    114.19 o 
  -7   5   7      402.03      769.94    141.92 o 
  -6   5   7      640.61      515.59    281.88 o 
  -5   5   7      126.56       69.55     48.28 o 
  -4   5   7       69.22       59.36     22.02 o 
  -3   5   7     1083.32      962.15     77.41 o 
  -2   5   7     1143.27     1075.67     55.51 o 
  -1   5   7       11.02       18.74     12.88 o 
   0   5   7     1432.15     1549.79     73.76 o 
   1   5   7     1094.32      991.93     66.59 o 
   2   5   7      164.39      180.93     36.21 o 
   3   5   7       77.23       50.39     20.33 o 
   4   5   7        6.97        0.60     29.53 o 
   5   5   7        5.45       11.42     34.26 o 
   6   5   7      242.86      193.14     64.92 o 
 -10   6   7      161.58      350.06    104.73 o 
  -9   6   7      216.81      294.60    104.73 o 
  -8   6   7        6.30       26.15     27.66 o 
  -7   6   7      577.25      646.46    225.27 o 
  -6   6   7      239.75      225.70     50.31 o 
  -5   6   7      434.66      524.33     72.28 o 
  -4   6   7      117.56      128.98     33.66 o 
  -3   6   7      314.83      375.84     55.25 o 
  -2   6   7      122.78      195.40     38.41 o 
  -1   6   7       21.69       12.62      8.84 o 
   0   6   7      176.19      220.49     30.41 o 
   1   6   7        1.72       21.77     12.77 o 
   2   6   7      747.94      793.27     68.35 o 
   3   6   7        5.67       27.17     23.48 o 
   4   6   7        3.46       20.71     22.95 o 
   5   6   7      230.25      162.47     65.90 o 
  -9   7   7       78.36      143.55     78.63 o 
  -8   7   7      204.31      159.87    153.50 o 
  -7   7   7       11.72       29.79     28.74 o 
  -6   7   7        0.20       -5.01     18.34 o 
  -5   7   7      647.39      630.03     86.13 o 
  -4   7   7      329.11      364.21     59.64 o 
  -3   7   7      357.45      425.64     61.13 o 
  -2   7   7       85.03      103.87     29.15 o 
  -1   7   7     1394.74     1427.80    104.95 o 
   0   7   7       10.56       15.55     13.32 o 
   1   7   7     2037.31     2025.77    107.09 o 
   2   7   7      187.79      203.89     64.92 o 
   3   7   7       88.18      128.96     40.51 o 
   4   7   7      123.29      104.34     31.18 o 
   5   7   7       92.66       76.99     43.06 o 
  -9   8   7        9.74       41.61     34.42 o 
  -7   8   7       16.83       42.98     29.08 o 
  -6   8   7      137.32      187.41     48.55 o 
  -5   8   7      497.20      531.84     76.55 o 
  -4   8   7      493.03      511.01     90.21 o 
  -3   8   7      441.11      421.61     65.07 o 
  -2   8   7       50.74       47.39     23.99 o 
  -1   8   7      201.86      217.11     46.95 o 
   0   8   7     1972.73     1835.63    131.57 o 
   1   8   7       35.02       18.04     17.64 o 
   2   8   7       90.56      109.38     36.44 o 
   3   8   7       10.17        3.23     21.04 o 
   4   8   7       43.91       79.82     34.91 o 
  -9   9   7      118.08      279.59     93.31 o 
  -8   9   7        1.06       -8.76     21.87 o 
  -7   9   7       21.86       23.19     35.89 o 
  -6   9   7       12.21        2.25     18.81 o 
  -5   9   7        7.19       11.21     16.74 o 
  -4   9   7      431.87      422.71     66.66 o 
  -3   9   7      682.72      783.73    173.40 o 
  -2   9   7        1.83        5.61     19.09 o 
  -1   9   7      120.25      184.50     44.44 o 
   0   9   7       92.50      110.69     34.32 o 
   1   9   7      445.11      448.26     97.87 o 
   2   9   7      283.88      315.15     83.52 o 
   3   9   7       11.76       55.55     35.07 o 
  -8  10   7       16.04      -14.82     16.80 o 
  -7  10   7       94.45      100.12     37.96 o 
  -6  10   7       10.34       24.53     19.91 o 
  -5  10   7        4.13       10.41     18.02 o 
  -4  10   7       85.53       88.84     38.17 o 
  -3  10   7      383.66      498.05     80.09 o 
  -2  10   7      282.78      303.60     56.89 o 
  -1  10   7       53.00       83.24     26.55 o 
   0  10   7        0.91       15.66     26.75 o 
   1  10   7      286.09      287.75     73.73 o 
   2  10   7       20.48       -9.46     23.82 o 
  -8  11   7        0.21       -0.07     17.07 o 
  -7  11   7       11.30       -3.82     43.23 o 
  -6  11   7       56.69       58.96     22.99 o 
  -5  11   7        1.78       -8.59     15.84 o 
  -4  11   7      175.10      164.19     42.95 o 
  -3  11   7       43.37       31.66     17.78 o 
  -2  11   7       73.84      115.67     33.06 o 
  -1  11   7       49.11       30.01     24.47 o 
   0  11   7      103.84      106.68     36.54 o 
   1  11   7      165.55      175.52     44.37 o 
  -6  12   7       64.84       97.11     30.19 o 
  -5  12   7       22.80       23.08     23.65 o 
  -4  12   7      134.05      151.24     39.66 o 
  -3  12   7      169.07      182.81     42.69 o 
  -2  12   7      209.15      191.51     47.63 o 
  -1  12   7      288.71      292.97     75.36 o 
   0 -14   8       14.10       13.09     21.56 o 
   1 -14   8      105.60      106.91     37.85 o 
   2 -14   8      313.06      340.93     90.04 o 
   4 -14   8       36.09       33.93     24.47 o 
   5 -14   8       33.03       16.96     33.28 o 
  -2 -13   8       42.62       68.57     26.96 o 
  -1 -13   8      982.61      865.79    326.25 o 
   0 -13   8       34.94       28.74     27.53 o 
   1 -13   8       88.16       81.91     36.13 o 
   2 -13   8      231.35      293.22     57.21 o 
   3 -13   8       12.34       41.76     31.65 o 
   4 -13   8      174.81      116.14     51.55 o 
   5 -13   8       54.47       45.35     31.97 o 
   6 -13   8       82.73       80.91     33.28 o 
  -3 -12   8      129.52      102.48     36.08 o 
  -2 -12   8      347.82      345.10     69.29 o 
  -1 -12   8      127.55      107.42     40.62 o 
   0 -12   8      226.01      254.47     55.61 o 
   1 -12   8        2.89       27.46     26.06 o 
   2 -12   8       20.29       51.76     28.37 o 
   3 -12   8      147.43      100.70     58.89 o 
   4 -12   8      579.72      726.64     78.48 o 
   5 -12   8       44.54      101.46     53.50 o 
   6 -12   8       16.03       15.01     24.14 o 
   7 -12   8      755.84      835.84    169.97 o 
  -4 -11   8       36.89       46.38     24.53 o 
  -3 -11   8       11.87       33.52     25.95 o 
  -2 -11   8      265.21      284.32     60.91 o 
  -1 -11   8     1098.10      953.13    105.38 o 
   0 -11   8     2367.12     2345.19    155.71 o 
   1 -11   8        4.41      -11.90     20.66 o 
   2 -11   8      364.04      404.36     49.90 o 
   3 -11   8     1072.07      891.84     86.85 o 
   4 -11   8      264.47      228.10     52.04 o 
   5 -11   8      727.25      744.79     80.11 o 
   6 -11   8      352.09      315.48     91.35 o 
   7 -11   8        0.46       -8.81     20.88 o 
   8 -11   8       50.71      -15.01     27.08 o 
  -5 -10   8        5.88      -17.37     17.91 o 
  -4 -10   8      113.61      112.59     39.15 o 
  -3 -10   8       30.70       50.25     30.92 o 
  -2 -10   8     1283.83     1280.33    110.61 o 
  -1 -10   8       17.88        1.16     25.45 o 
   0 -10   8       21.18       38.59     26.12 o 
   1 -10   8      285.98      321.42     42.59 o 
   2 -10   8       44.30       56.84     17.72 o 
   3 -10   8      130.93      188.21     29.47 o 
   4 -10   8      167.32      163.28     40.78 o 
   5 -10   8     1156.82     1458.98    145.51 o 
   6 -10   8      377.21      482.98     71.52 o 
   7 -10   8      557.62      640.43     85.68 o 
   8 -10   8      104.88      146.16     78.63 o 
  -5  -9   8        2.28       41.71     48.61 o 
  -4  -9   8      174.11      198.30     52.44 o 
  -3  -9   8       17.17       -0.55     22.02 o 
  -2  -9   8      480.69      525.34     80.02 o 
  -1  -9   8       23.08       26.19     24.21 o 
   0  -9   8       17.55       47.24     22.02 o 
   1  -9   8      530.80      632.12     52.30 o 
   2  -9   8        0.46       -0.46     11.47 o 
   3  -9   8      160.28      140.40     23.40 o 
   4  -9   8        2.00        1.54     15.41 o 
   5  -9   8       24.78       47.52     26.02 o 
   6  -9   8     1258.44     1658.30    127.02 o 
   7  -9   8       10.76       24.32     21.21 o 
   8  -9   8      357.22      608.34     86.85 o 
  -6  -8   8      230.93      245.55     47.65 o 
  -5  -8   8        8.80       12.02     18.54 o 
  -4  -8   8      188.88      173.43     48.79 o 
  -3  -8   8     1034.53      981.17    107.90 o 
  -2  -8   8       27.46       35.80     25.72 o 
  -1  -8   8     1055.20      981.00     82.68 o 
   0  -8   8      350.27      368.64     43.15 o 
   1  -8   8     2512.89     2653.63    126.06 o 
   2  -8   8     2984.68     2829.86    131.09 o 
   3  -8   8      114.58      142.83     23.11 o 
   4  -8   8      244.74      381.36     59.87 o 
   5  -8   8      220.65      235.65     89.55 o 
   6  -8   8       22.17       28.62     23.07 o 
   7  -8   8      133.00      113.08     37.41 o 
   8  -8   8      713.05      705.93     92.65 o 
  -7  -7   8       25.82       47.57     16.29 o 
  -6  -7   8       89.06       66.56     24.10 o 
  -5  -7   8      664.06      625.63    123.81 o 
  -4  -7   8       61.11       68.84     30.69 o 
  -3  -7   8      175.83      256.21     51.65 o 
  -2  -7   8        3.11       17.40     17.64 o 
  -1  -7   8     1249.61     1357.23     76.40 o 
   0  -7   8     1254.24     1236.84     71.11 o 
   1  -7   8      194.63      183.25     27.64 o 
   2  -7   8     1438.61     1446.02     70.90 o 
   3  -7   8       50.54       22.08     27.89 o 
   4  -7   8     3640.95     3839.38    224.95 o 
   5  -7   8       39.05       42.45     27.40 o 
   6  -7   8        3.12        0.81     21.30 o 
   7  -7   8      819.62     1052.70     97.23 o 
   8  -7   8        1.72      -17.68     15.33 o 
  -7  -6   8        3.63       -2.81     15.82 o 
  -6  -6   8       29.47       42.86     20.05 o 
  -5  -6   8       76.36       59.62     29.57 o 
  -4  -6   8        8.71       30.55     23.84 o 
  -3  -6   8     1338.09     1179.17     92.85 o 
  -2  -6   8     1040.18      971.19    149.09 o 
  -1  -6   8       37.66       48.31     14.81 o 
   0  -6   8     1817.78     1697.14     86.98 o 
   1  -6   8      825.49      868.29     52.37 o 
   2  -6   8     1754.58     1759.71    103.18 o 
   3  -6   8       20.16       39.84     17.67 o 
   4  -6   8      238.60      281.51     49.64 o 
   5  -6   8      988.60     1036.45     89.04 o 
   6  -6   8       39.37       30.65     26.19 o 
   7  -6   8       35.83       39.24     25.41 o 
   8  -6   8       83.40      137.49     38.55 o 
  -8  -5   8       23.14       12.69     33.93 o 
  -7  -5   8      423.04      469.86     68.17 o 
  -6  -5   8        5.60       29.38     20.88 o 
  -5  -5   8      481.94      445.78     67.46 o 
  -4  -5   8       17.09       21.50     19.21 o 
  -3  -5   8      211.50      301.70     49.24 o 
  -2  -5   8      404.90      375.04     33.06 o 
  -1  -5   8       90.14       94.70     18.31 o 
   0  -5   8     1927.07     1803.08     88.37 o 
   1  -5   8     2411.00     2426.30    108.89 o 
   2  -5   8       20.11       47.47      9.05 o 
   3  -5   8       10.80       38.11     19.60 o 
   4  -5   8       78.44      103.94     28.24 o 
   5  -5   8      978.19      916.61     83.48 o 
   6  -5   8       30.32       20.09     25.13 o 
   7  -5   8      197.18      245.58     52.83 o 
   8  -5   8      101.73      182.24     44.73 o 
  -8  -4   8        4.38       -0.20     15.50 o 
  -7  -4   8      133.74      120.41     32.89 o 
  -6  -4   8        5.97        9.00     23.49 o 
  -5  -4   8       30.12       46.14     25.01 o 
  -4  -4   8       19.32       20.63     17.25 o 
  -3  -4   8      110.53      230.50     36.95 o 
  -2  -4   8     1214.89     1026.83    107.39 o 
  -1  -4   8      187.79      221.46     27.79 o 
   0  -4   8     2246.00     2212.19    100.23 o 
   1  -4   8     3463.32     3256.28    165.57 o 
   2  -4   8      141.18      161.74     34.45 o 
   3  -4   8     8324.64     8820.11   1047.90 o 
   4  -4   8        1.72       -2.52     10.37 o 
   5  -4   8      740.86      621.17    200.80 o 
   6  -4   8      548.03      567.99     80.14 o 
   7  -4   8        1.45       15.98     17.07 o 
   8  -4   8      338.58      463.85     75.29 o 
  -8  -3   8       72.35       65.90     20.76 o 
  -7  -3   8       39.03       29.04     19.81 o 
  -6  -3   8      831.51      859.40     92.33 o 
  -5  -3   8      689.12      681.00     77.67 o 
  -4  -3   8     3425.43     3706.63    199.89 o 
  -3  -3   8        6.88       10.53      9.27 o 
  -2  -3   8      139.62      168.02     24.37 o 
  -1  -3   8     1247.81     1109.79     60.73 o 
   0  -3   8      264.91      272.21     25.38 o 
   1  -3   8      324.24      297.11     51.62 o 
   2  -3   8        3.51        4.80     17.62 o 
   3  -3   8        1.46       24.38     19.57 o 
   4  -3   8     2664.01     2916.96    469.14 o 
   5  -3   8       74.00       62.04     29.43 o 
   6  -3   8       17.06       25.45     23.18 o 
   7  -3   8        4.02       -4.44     23.33 o 
   8  -3   8      510.06      520.26     81.99 o 
  -9  -2   8        3.94       10.37     14.00 o 
  -8  -2   8      390.36      408.04     83.19 o 
  -7  -2   8        5.87        5.13     15.35 o 
  -6  -2   8      242.60      198.61     68.67 o 
  -5  -2   8       80.89       71.66     24.32 o 
  -4  -2   8        4.60        8.52     10.21 o 
  -3  -2   8     1236.54     1651.81     83.78 o 
  -2  -2   8      827.97      932.06     54.22 o 
  -1  -2   8      397.74      399.62     43.53 o 
   0  -2   8      445.58      435.08     95.10 o 
   1  -2   8     1462.63     1186.28     80.82 o 
   2  -2   8       11.40       -8.61     11.51 o 
   3  -2   8       33.69       19.15     17.49 o 
   4  -2   8     2408.45     2133.41    139.12 o 
   5  -2   8      179.06      160.31     40.67 o 
   6  -2   8      418.23      420.85     67.14 o 
   7  -2   8      229.58      297.05     61.33 o 
   8  -2   8       63.74       69.49     36.54 o 
  -9  -1   8        5.21        3.83     12.73 o 
  -8  -1   8      753.40      814.31    136.37 o 
  -7  -1   8       12.06       11.29     17.06 o 
  -6  -1   8      482.92      562.45     92.65 o 
  -5  -1   8     1372.09     1556.31    101.48 o 
  -4  -1   8      353.46      448.61     40.73 o 
  -3  -1   8      360.76      437.00     39.28 o 
  -2  -1   8       40.14       96.09     18.67 o 
  -1  -1   8     1138.32      987.22     89.39 o 
   0  -1   8     4595.16     4130.50    635.04 o 
   1  -1   8       12.72       11.91      4.05 o 
   2  -1   8      127.02       84.55      8.77 o 
   3  -1   8       28.30       18.67      6.78 o 
   4  -1   8       12.06       17.76     17.58 o 
   5  -1   8      106.10      119.34     34.49 o 
   6  -1   8       36.89       33.10     25.95 o 
   7  -1   8       12.42       16.96     17.43 o 
   8  -1   8       19.30        1.96     18.27 o 
  -9   0   8      184.37      323.64     82.21 o 
  -8   0   8       41.40       45.83     21.29 o 
  -6   0   8     1236.58     1529.81    103.15 o 
  -5   0   8     2377.10     2895.53    162.96 o 
  -4   0   8     2166.69     2975.54    183.36 o 
  -3   0   8     2807.21     3258.38    140.43 o 
  -2   0   8     2957.31     3087.42    131.75 o 
  -1   0   8     5175.56     5805.61    284.17 o 
   0   0   8      280.87      312.96     41.39 o 
   1   0   8      801.95      800.91     54.14 o 
   2   0   8     3195.00     3456.71    146.60 o 
   3   0   8      131.40      133.47     21.18 o 
   4   0   8        5.71        3.78     15.26 o 
   5   0   8        3.60      -27.42     17.45 o 
   6   0   8      336.01      302.06     59.30 o 
   7   0   8      716.35      879.89    145.18 o 
   8   0   8        6.40       37.84     19.57 o 
  -9   1   8      185.03      -20.23     37.52 o 
  -8   1   8      251.14       -6.85     45.67 o 
  -7   1   8      140.20      132.91     27.56 o 
  -6   1   8        0.31       16.30     14.91 o 
  -5   1   8     2483.98     3127.06    172.61 o 
  -4   1   8        0.89       -0.94      9.68 o 
  -3   1   8      521.66      592.63     39.47 o 
  -2   1   8     2995.16     3161.87    201.57 o 
  -1   1   8     5413.30     4895.85    213.57 o 
   0   1   8     4598.96     3715.84    221.44 o 
   1   1   8      576.03      460.76     60.26 o 
   2   1   8       33.45       19.18     11.39 o 
   3   1   8     2537.73     2300.13    189.39 o 
   4   1   8       70.73       63.74     27.35 o 
   5   1   8      259.04      274.64     56.86 o 
   6   1   8      134.05      201.29     69.16 o 
   7   1   8       54.72       74.38     35.23 o 
  -9   2   8      815.15      110.92     62.97 o 
  -8   2   8      152.43      -16.64     43.39 o 
  -7   2   8      365.93      326.77    212.88 o 
  -5   2   8        7.73       -7.48     11.84 o 
  -4   2   8     3705.60     4121.66    172.44 o 
  -3   2   8      965.57     1008.46     54.19 o 
  -2   2   8       72.70       88.53     14.12 o 
  -1   2   8     1090.73     1285.75    127.07 o 
   0   2   8     1223.88     1277.42     74.94 o 
   1   2   8     2939.29     2798.08    251.87 o 
   2   2   8     1199.64     1156.71     75.90 o 
   3   2   8      810.44      840.29    101.95 o 
   4   2   8      712.46      530.15    100.48 o 
   5   2   8      838.51      913.82    144.53 o 
   6   2   8      115.20      174.87     66.23 o 
   7   2   8        4.47        4.24     25.45 o 
 -10   3   8       77.25       10.11     35.23 o 
  -9   3   8       11.51       43.72     48.28 o 
  -8   3   8      364.79      744.82    144.53 o 
  -7   3   8        2.21       11.09     24.17 o 
  -6   3   8      579.63      783.97    107.34 o 
  -5   3   8      202.06      226.67     78.79 o 
  -4   3   8     1306.15     1252.45     92.49 o 
  -3   3   8       91.61      111.97     17.83 o 
  -2   3   8     1738.43     1530.35     72.68 o 
  -1   3   8     1227.54     1085.83     78.82 o 
   0   3   8      319.20      356.26     59.38 o 
   1   3   8     9084.39     8797.44    401.63 o 
   2   3   8      630.72      670.91     52.58 o 
   3   3   8      217.54      353.05     52.48 o 
   5   3   8      851.70      895.87    151.38 o 
   6   3   8      939.51     1159.15    178.78 o 
 -10   4   8      165.55       63.62     42.41 o 
  -9   4   8        9.80      -12.35     25.98 o 
  -8   4   8        2.28       -3.95     29.41 o 
  -7   4   8        8.87       22.56     41.11 o 
  -6   4   8      679.12      677.37     86.78 o 
  -5   4   8      434.20      451.60     65.68 o 
  -4   4   8      943.00      943.40     76.85 o 
  -3   4   8      716.05      604.43     58.00 o 
  -2   4   8     2181.00     1996.37    138.63 o 
  -1   4   8      934.21      837.42     54.83 o 
   0   4   8      709.36      619.66     50.03 o 
   1   4   8     4445.14     4345.03    218.92 o 
   2   4   8     2439.85     2415.84    141.98 o 
   3   4   8      469.46      600.61     74.81 o 
   4   4   8      486.19      430.32     99.18 o 
   5   4   8       64.22       97.87     51.22 o 
   6   4   8      772.51      817.57    146.81 o 
 -10   5   8      132.13       -8.81     38.50 o 
  -9   5   8      287.49      552.01    137.02 o 
  -8   5   8      117.79       51.95    129.03 o 
  -7   5   8      367.61      245.64     55.58 o 
  -6   5   8        1.78        5.67     23.51 o 
  -5   5   8     1066.09     1050.62     88.96 o 
  -4   5   8       10.20       20.08     15.18 o 
  -3   5   8       74.36      102.71     28.88 o 
  -2   5   8        0.45       10.81     12.63 o 
  -1   5   8      215.01      195.62     26.18 o 
   0   5   8       61.09       83.07     20.01 o 
   1   5   8      169.58      134.30     41.48 o 
   2   5   8      858.86      833.74     71.81 o 
   3   5   8      165.66      165.91     32.90 o 
   4   5   8      575.47      658.04    126.58 o 
   5   5   8      230.32      280.57     86.78 o 
  -9   6   8       16.56       -9.03     24.32 o 
  -8   6   8      462.10      615.30    137.35 o 
  -7   6   8       43.15        6.14     28.91 o 
  -6   6   8      201.94      241.42     79.60 o 
  -5   6   8      628.50      662.16     84.96 o 
  -4   6   8       15.01        7.42     16.46 o 
  -3   6   8       10.41        4.72     12.79 o 
  -2   6   8      150.78      169.84     38.19 o 
  -1   6   8       94.63       92.08     28.74 o 
   0   6   8      873.29      883.59     57.98 o 
   1   6   8       62.21       64.89     20.00 o 
   2   6   8       52.30       48.60     22.10 o 
   3   6   8      156.96      167.28     43.79 o 
   4   6   8       43.91       40.80     30.18 o 
   5   6   8      325.76      366.38     91.35 o 
  -9   7   8      135.05      292.32    101.14 o 
  -8   7   8      445.94      658.04    142.90 o 
  -7   7   8      188.04      165.26     67.86 o 
  -6   7   8      401.90      435.42    127.40 o 
  -5   7   8      138.13      124.61     37.76 o 
  -4   7   8      408.75      429.36     65.88 o 
  -3   7   8     1224.35     1062.74     88.07 o 
  -2   7   8        0.29        5.03     17.42 o 
  -1   7   8      349.73      455.05     66.77 o 
   0   7   8      168.27      154.63     38.64 o 
   1   7   8      107.43       64.22     19.48 o 
   2   7   8       28.27       34.70     24.38 o 
   3   7   8       72.59       96.28     32.80 o 
   4   7   8       94.69      135.39     57.42 o 
  -9   8   8        1.19       -2.78     20.95 o 
  -8   8   8       72.06       78.71     37.94 o 
  -7   8   8      354.22      341.27     63.53 o 
  -6   8   8       30.38       38.92     28.12 o 
  -5   8   8        0.84        9.11     20.37 o 
  -4   8   8       44.97       68.73     30.60 o 
  -3   8   8       13.04       11.36     17.00 o 
  -2   8   8      247.85      326.63     58.32 o 
  -1   8   8       29.40       44.60     26.59 o 
   0   8   8      479.22      504.53     74.50 o 
   1   8   8      885.71      948.07    148.12 o 
   2   8   8      297.06      362.60     61.34 o 
   3   8   8      216.51      278.97     53.76 o 
  -9   9   8        0.90      -14.08     18.81 o 
  -8   9   8      131.62      113.10    110.11 o 
  -7   9   8       99.13       78.18     54.16 o 
  -6   9   8      326.31      323.82    106.03 o 
  -5   9   8      490.11      531.20     80.26 o 
  -4   9   8       88.87      138.13     39.78 o 
  -3   9   8      742.26      864.21     91.92 o 
  -2   9   8        2.65       24.10     17.79 o 
  -1   9   8      264.25      189.75     46.89 o 
   0   9   8      326.88      288.94     67.21 o 
   1   9   8       15.86       45.67     29.69 o 
   2   9   8        0.38       58.72     27.73 o 
   3   9   8      271.86      185.96     56.11 o 
  -8  10   8       97.39      123.05     37.76 o 
  -7  10   8       81.90      101.41     39.22 o 
  -6  10   8      241.22      211.43     48.85 o 
  -5  10   8       44.68       29.28     25.60 o 
  -4  10   8      951.57      998.79     99.38 o 
  -3  10   8        4.27      -10.23     12.30 o 
  -2  10   8        1.74        8.81     13.93 o 
  -1  10   8      419.77      425.01     68.74 o 
   0  10   8       10.28       45.35     27.73 o 
   1  10   8       10.43       15.66     28.71 o 
   2  10   8       57.65       25.12     22.51 o 
  -7  11   8      156.52      192.36     49.59 o 
  -6  11   8       38.50       74.93     26.88 o 
  -5  11   8       49.88       55.43     41.11 o 
  -4  11   8      127.77      151.57     37.92 o 
  -3  11   8      136.15      175.91     44.37 o 
  -2  11   8      191.17      220.65     46.82 o 
  -1  11   8       46.25       33.60     26.43 o 
   0  11   8       36.60       -0.98     18.92 o 
  -6  12   8      204.78      315.63     57.51 o 
  -5  12   8       22.90       20.66     17.70 o 
  -4  12   8        1.69       -0.47     14.68 o 
  -3  12   8      115.46      117.91     30.69 o 
  -2  12   8       18.55       13.05     17.94 o 
   0 -14   9       35.99       27.55     25.48 o 
   1 -14   9       45.35       39.09     33.77 o 
   2 -14   9        0.89       16.31     30.99 o 
   4 -14   9      269.96      144.53     50.89 o 
   5 -14   9        0.85       -8.16     24.47 o 
  -1 -13   9        9.63       17.98     23.02 o 
   0 -13   9       80.71       90.13     35.72 o 
   1 -13   9       19.30       47.38     27.68 o 
   2 -13   9       54.31       33.93     23.84 o 
   3 -13   9      119.81      120.23     30.94 o 
   4 -13   9      256.29      315.57     84.66 o 
   5 -13   9       28.99       25.12     32.62 o 
   6 -13   9      212.96      337.99     88.41 o 
  -3 -12   9      402.19      457.68    109.46 o 
  -2 -12   9        6.93        4.01     23.45 o 
  -1 -12   9      741.39      833.79    210.10 o 
   0 -12   9      884.59      932.24    108.84 o 
   1 -12   9      255.29      186.40     48.15 o 
   2 -12   9      757.34      679.09    183.02 o 
   3 -12   9      245.63      295.74     53.59 o 
   4 -12   9      215.06      203.57     44.63 o 
   5 -12   9      151.11      166.32     38.26 o 
   6 -12   9        7.34      -11.09     23.82 o 
   7 -12   9       43.10      132.46     56.77 o 
  -4 -11   9        5.11       17.89     19.18 o 
  -3 -11   9      100.33       91.75     35.10 o 
  -2 -11   9      567.04      583.90    158.88 o 
  -1 -11   9      151.05      187.34     48.83 o 
   0 -11   9      352.62      290.29     57.79 o 
   1 -11   9      802.61      926.52     91.56 o 
   2 -11   9      131.21      149.64     29.53 o 
   3 -11   9       51.39       59.02     26.48 o 
   4 -11   9      153.24      105.48     33.48 o 
   5 -11   9      144.91      157.79     37.63 o 
   6 -11   9      379.26      367.88     60.34 o 
   7 -11   9      345.48      303.08     91.35 o 
  -5 -10   9       97.21      108.60     37.30 o 
  -4 -10   9        6.05      -20.39     20.95 o 
  -3 -10   9      180.11      214.38     54.93 o 
  -2 -10   9       77.36       69.23     36.70 o 
  -1 -10   9        0.79       -8.54     21.94 o 
   0 -10   9      262.68      286.44     69.33 o 
   1 -10   9      553.92      532.37     59.07 o 
   2 -10   9       14.39        2.31     11.75 o 
   3 -10   9      593.39      697.89     83.88 o 
   4 -10   9       85.86       59.86     28.29 o 
   5 -10   9     1281.70     1614.63    124.30 o 
   6 -10   9      427.80      604.18     83.77 o 
   7 -10   9       15.89       27.02     24.14 o 
   8 -10   9      256.52      371.27    109.29 o 
  -5  -9   9        0.24       44.48     25.58 o 
  -4  -9   9      574.02      531.33    164.43 o 
  -3  -9   9        0.49        3.32     25.45 o 
  -2  -9   9       11.74       13.47     27.68 o 
  -1  -9   9      389.72      344.77    120.22 o 
   0  -9   9       47.48       66.68     27.79 o 
   1  -9   9     1153.99     1119.30     70.68 o 
   2  -9   9      330.88      356.92     41.83 o 
   3  -9   9        2.39       -5.39     15.91 o 
   4  -9   9      102.07      113.30     34.76 o 
   5  -9   9        1.96      -19.59     16.69 o 
   6  -9   9        7.64       13.61     16.59 o 
   7  -9   9      129.38      137.95     48.77 o 
   8  -9   9      257.63      424.80     70.35 o 
  -6  -8   9      144.41      138.48     31.00 o 
  -5  -8   9        1.27       12.73     17.39 o 
  -4  -8   9       59.24       60.59     29.61 o 
  -3  -8   9       70.25       77.52     34.55 o 
  -2  -8   9       31.22       37.03     28.84 o 
  -1  -8   9      183.92      206.77     42.16 o 
   0  -8   9      107.91      136.24     27.06 o 
   1  -8   9     1665.55     1568.83     86.61 o 
   2  -8   9        7.76       11.42     10.08 o 
   3  -8   9      819.77      813.11    145.51 o 
   4  -8   9      320.91      364.43     81.56 o 
   5  -8   9        9.64       34.80     22.69 o 
   6  -8   9      482.43      599.85     83.51 o 
   7  -8   9      120.43      216.10     49.61 o 
   8  -8   9       37.48       89.02     26.58 o 
  -7  -7   9      139.45      130.71     21.79 o 
  -6  -7   9      263.49      242.88     68.67 o 
  -5  -7   9       77.51       81.72     34.58 o 
  -4  -7   9        2.87       10.28     23.35 o 
  -3  -7   9     1525.64     1399.21    107.67 o 
  -2  -7   9      112.33      133.10     36.90 o 
  -1  -7   9      107.07       93.00     18.57 o 
   0  -7   9      280.91      318.77     39.01 o 
   1  -7   9       42.72       87.32     19.67 o 
   2  -7   9     3674.47     3637.71    226.99 o 
   3  -7   9       71.20       37.57     25.94 o 
   4  -7   9      116.86      102.61     31.94 o 
   5  -7   9      113.40      157.51     56.93 o 
   6  -7   9      202.46      194.34     46.66 o 
   7  -7   9        8.97        2.75     17.41 o 
   8  -7   9        3.87       16.76     16.38 o 
  -7  -6   9      297.03      345.76     56.27 o 
  -6  -6   9        7.43       16.48     19.54 o 
  -5  -6   9     1534.68     1331.25    109.51 o 
  -4  -6   9       52.22       69.62     29.94 o 
  -3  -6   9      939.46      885.73     84.26 o 
  -2  -6   9      376.67      423.54     60.05 o 
  -1  -6   9       69.23       82.46     19.33 o 
   0  -6   9      645.63      576.46     45.10 o 
   1  -6   9       80.59      118.50     20.83 o 
   2  -6   9      375.11      251.83     52.22 o 
   3  -6   9      378.49      493.20     65.12 o 
   4  -6   9      317.53      333.66     55.31 o 
   5  -6   9       28.14       55.36     29.06 o 
   6  -6   9       91.62       96.37     38.63 o 
   7  -6   9       70.89      132.42     39.31 o 
   8  -6   9       23.79       13.39     19.67 o 
  -8  -5   9       62.26       69.05     16.93 o 
  -7  -5   9       19.76        4.97     16.38 o 
  -6  -5   9        1.75        6.25     17.26 o 
  -5  -5   9      344.55      352.11     59.96 o 
  -4  -5   9        6.98       15.47     19.34 o 
  -3  -5   9       78.12       48.58     46.98 o 
  -2  -5   9     2504.49     2471.63    160.51 o 
  -1  -5   9      309.77      325.21     36.94 o 
   0  -5   9     6158.76     6391.08    255.28 o 
   1  -5   9      923.98      925.31     46.65 o 
   2  -5   9     1035.60      907.45     49.23 o 
   3  -5   9      481.26      466.19     70.96 o 
   4  -5   9        5.36       -9.49     18.43 o 
   5  -5   9     1042.47      936.03     92.48 o 
   6  -5   9       16.68       21.36     25.35 o 
   7  -5   9      160.21      123.01     37.36 o 
   8  -5   9       90.09      145.04     37.85 o 
  -8  -4   9      188.30      178.25     35.85 o 
  -7  -4   9      439.30      489.86    101.79 o 
  -6  -4   9      102.70       86.20     50.41 o 
  -5  -4   9      310.39      282.58     83.36 o 
  -4  -4   9     1417.25     1266.95     95.56 o 
  -3  -4   9      337.57      445.45     38.22 o 
  -2  -4   9      179.13      160.41     25.26 o 
  -1  -4   9      644.10      734.12     48.64 o 
   0  -4   9     1669.86     2055.27    214.60 o 
   1  -4   9     3940.70     3954.76    163.10 o 
   2  -4   9      124.56      159.63     35.53 o 
   3  -4   9       32.45       35.59     20.45 o 
   4  -4   9     1442.25     1323.47    101.24 o 
   5  -4   9      660.89      604.65     81.28 o 
   6  -4   9        3.69       -8.50     16.80 o 
   7  -4   9       22.40       14.86     19.61 o 
   8  -4   9      228.93      229.15     49.79 o 
  -8  -3   9      469.10      446.52     65.61 o 
  -7  -3   9      161.47      166.52     37.35 o 
  -6  -3   9       14.61        9.24     25.12 o 
  -5  -3   9       44.37       67.08     26.53 o 
  -4  -3   9       17.65        0.95     12.91 o 
  -3  -3   9     1647.39     1721.60     90.89 o 
  -2  -3   9       27.48       39.47     13.28 o 
  -1  -3   9      136.79      204.89     27.55 o 
   0  -3   9     1093.80     1274.61     65.48 o 
   1  -3   9      451.41      282.67     21.01 o 
   2  -3   9      398.84      362.27     52.72 o 
   3  -3   9     1626.87     1805.14    121.26 o 
   4  -3   9      447.47      453.43     65.77 o 
   5  -3   9        0.78       -3.06     18.91 o 
   6  -3   9     1136.29      967.16    125.60 o 
   7  -3   9       20.55        5.70     16.82 o 
   8  -3   9       88.12      181.45     46.65 o 
  -9  -2   9       62.76       50.34     15.55 o 
  -8  -2   9       55.03       59.60     21.55 o 
  -7  -2   9       31.98       43.77     27.73 o 
  -6  -2   9      582.64      649.11     79.03 o 
  -5  -2   9        2.22       -7.31     12.46 o 
  -4  -2   9     1795.13     2178.44    130.34 o 
  -3  -2   9     2848.20     3112.49    140.05 o 
  -2  -2   9      492.01      561.61     45.43 o 
  -1  -2   9     3653.11     3546.72    189.18 o 
   0  -2   9       39.43       60.69     24.31 o 
   1  -2   9        0.90       -0.77      4.30 o 
   2  -2   9     1276.48     1043.57     80.08 o 
   3  -2   9        3.51      -12.15     10.77 o 
   4  -2   9       75.15       47.59     23.58 o 
   5  -2   9       89.05       83.94     34.02 o 
   6  -2   9      277.19      314.83     74.38 o 
   7  -2   9      208.14      216.68     51.80 o 
   8  -2   9       26.95       -0.98     16.96 o 
  -9  -1   9       49.32       61.99     27.73 o 
  -8  -1   9     1124.19     1345.29    106.46 o 
  -7  -1   9      453.50      436.31     62.71 o 
  -6  -1   9        1.54        9.39     19.37 o 
  -5  -1   9     2161.58     2694.02    154.66 o 
  -4  -1   9      161.83      250.41     34.70 o 
  -3  -1   9       13.70        2.72      9.72 o 
  -2  -1   9     1412.66     1438.88     74.83 o 
  -1  -1   9      611.98      590.55     51.17 o 
   0  -1   9        0.64        1.01      7.68 o 
   1  -1   9        7.99       13.15      6.20 o 
   2  -1   9     2714.31     2599.66    196.43 o 
   3  -1   9      287.60      296.57     49.92 o 
   4  -1   9      830.32      867.77     86.51 o 
   5  -1   9     1457.42     1308.95    108.80 o 
   6  -1   9       77.19       81.98     31.50 o 
   7  -1   9     1211.43     1198.31    107.54 o 
   8  -1   9       73.79       72.75     26.43 o 
  -9   0   9       74.28       80.58     28.71 o 
  -8   0   9      857.88      127.89     68.19 o 
  -7   0   9      132.14       73.37     73.57 o 
  -6   0   9      654.69      774.29     66.73 o 
  -5   0   9     2633.84     3011.02    288.11 o 
  -4   0   9     3255.28     3665.13    160.77 o 
  -3   0   9      965.31     1153.45     89.24 o 
  -2   0   9      113.21      115.84     38.33 o 
  -1   0   9      122.57      143.60     28.30 o 
   0   0   9     3887.96     1891.16    312.22 o 
   1   0   9     3356.20     3367.35    163.15 o 
   2   0   9        4.06        9.43     11.68 o 
   3   0   9      479.35      444.56     89.88 o 
   4   0   9      330.13      380.61     60.95 o 
   5   0   9     2591.73     2235.29    156.91 o 
   6   0   9       70.01       93.89     39.12 o 
   7   0   9       92.81       85.80     33.60 o 
  -9   1   9      387.08       18.92     39.80 o 
  -8   1   9      122.98      -23.16     38.82 o 
  -7   1   9     2198.47      473.06    110.27 o 
  -6   1   9      438.26      588.59     69.07 o 
  -5   1   9       31.37       54.90     22.20 o 
  -4   1   9     7031.82     7413.56    293.53 o 
  -3   1   9       56.85       62.65     15.45 o 
  -2   1   9     1892.96     1805.06    198.52 o 
  -1   1   9     3909.31     2593.49    273.07 o 
   0   1   9     2417.20     1886.95    281.22 o 
   1   1   9     2128.11     1931.85    104.68 o 
   2   1   9     1731.43     1706.26     86.37 o 
   3   1   9       70.29       47.15     34.42 o 
   4   1   9       79.69       75.27     32.79 o 
   5   1   9      193.23      255.05     73.24 o 
   6   1   9        1.03       -0.65     28.06 o 
   7   1   9      201.27      221.20     71.12 o 
  -9   2   9       10.19      -54.81     27.40 o 
  -8   2   9        6.22      -24.79     40.78 o 
  -7   2   9        9.60       27.24     25.31 o 
  -6   2   9      122.20       96.31     66.88 o 
  -5   2   9     1150.74     1261.09     70.02 o 
  -4   2   9      273.21      420.10     38.93 o 
  -3   2   9       23.38       55.18     12.32 o 
  -2   2   9     1545.42     1377.86    102.55 o 
  -1   2   9      162.07      142.24     21.14 o 
   0   2   9     1362.49     1398.08     81.78 o 
   1   2   9     2511.80     2293.40    123.62 o 
   2   2   9      253.71      212.14     30.32 o 
   3   2   9     3961.80     4037.33    209.23 o 
   4   2   9      413.69      351.04     84.17 o 
   5   2   9       19.40       11.76     25.28 o 
   6   2   9     1358.62     1428.96    174.54 o 
   7   2   9        7.75        8.81     27.08 o 
  -9   3   9      155.60      -39.48     34.26 o 
  -8   3   9        5.87       -2.82     28.83 o 
  -7   3   9       93.15       64.34    109.46 o 
  -5   3   9      321.14      311.85     54.39 o 
  -4   3   9      514.01      630.51     75.31 o 
  -3   3   9      662.41      623.13     37.55 o 
  -2   3   9      535.49      561.94     78.02 o 
  -1   3   9      977.58      765.14     49.43 o 
   0   3   9        9.55        1.59      8.62 o 
   1   3   9        0.21        6.42     11.25 o 
   2   3   9     2025.39     2212.60    128.82 o 
   3   3   9      949.66      909.56     73.94 o 
   4   3   9      151.60      171.96     48.51 o 
   5   3   9        8.51       28.06     39.15 o 
   6   3   9      100.65       57.42     40.78 o 
  -9   4   9      155.74       94.94    123.65 o 
  -8   4   9      283.35      347.45    100.16 o 
  -7   4   9       41.30       30.16     30.52 o 
  -6   4   9      682.76      606.28     82.74 o 
  -5   4   9      340.28      389.16     62.98 o 
  -4   4   9      264.92      219.62     42.96 o 
  -3   4   9      970.50      971.70     78.08 o 
  -2   4   9       54.24       67.26     10.47 o 
  -1   4   9       52.70       55.28     14.45 o 
   0   4   9      243.87      328.67     43.02 o 
   1   4   9     1470.03     1492.62     95.90 o 
   2   4   9      704.44      748.41     98.20 o 
   3   4   9       65.09       49.31     24.00 o 
   4   4   9     1401.33     1341.20    159.53 o 
   5   4   9       41.37        1.30     38.50 o 
   6   4   9       31.13       28.71     34.26 o 
  -9   5   9       49.35       33.73     51.38 o 
  -8   5   9      406.86      721.66    145.18 o 
  -7   5   9       25.51       21.92     26.26 o 
  -6   5   9      333.86      367.85     65.50 o 
  -5   5   9       95.86      127.23     37.77 o 
  -4   5   9      427.72      374.26     58.11 o 
  -3   5   9     1069.77     1273.95     95.97 o 
  -2   5   9      481.00      511.63     64.72 o 
  -1   5   9      345.17      375.70     55.22 o 
   0   5   9      389.12      382.37     62.75 o 
   1   5   9     1150.58     1033.59    101.79 o 
   2   5   9      642.81      723.32     80.12 o 
   3   5   9      207.02      181.55     48.87 o 
   4   5   9        5.50       21.21     31.32 o 
   5   5   9      427.31      528.19    114.51 o 
  -9   6   9       26.48       33.03     29.44 o 
  -8   6   9      631.26      722.96    146.16 o 
  -7   6   9      443.55      501.83    227.56 o 
  -6   6   9      736.78      785.16     96.81 o 
  -5   6   9       93.51      121.32     38.70 o 
  -4   6   9       17.75       24.66     21.29 o 
  -3   6   9      661.70      702.65     85.91 o 
  -2   6   9      132.88      164.63     37.94 o 
  -1   6   9       49.79       53.97     22.55 o 
   0   6   9        8.61       22.61     13.13 o 
   1   6   9      157.01      155.80     31.23 o 
   2   6   9      125.59      162.85     35.65 o 
   3   6   9       77.28       70.57     28.24 o 
   4   6   9        8.76       60.36     42.41 o 
   5   6   9      266.87      268.17     79.28 o 
  -9   7   9      118.40       60.36    117.61 o 
  -8   7   9        4.28        3.66     25.44 o 
  -7   7   9      425.86      257.32    197.87 o 
  -6   7   9      804.43      908.47    108.39 o 
  -5   7   9       44.30       50.17     29.17 o 
  -4   7   9      263.91      247.53     80.42 o 
  -3   7   9      190.72      223.13     47.09 o 
  -2   7   9      400.95      535.27     76.22 o 
  -1   7   9      165.57      201.05     44.59 o 
   0   7   9        8.78       41.07     23.14 o 
   1   7   9      131.55       99.19     26.01 o 
   2   7   9      190.01      178.90     42.46 o 
   3   7   9      266.69      381.63     63.88 o 
   4   7   9       17.24      -11.74     32.62 o 
  -9   8   9      148.88      334.73    112.23 o 
  -8   8   9       68.98       79.56     36.08 o 
  -7   8   9        7.40        2.27     21.36 o 
  -6   8   9      654.20      810.27    100.56 o 
  -5   8   9       23.64       20.47     18.84 o 
  -4   8   9     1605.91     1774.65    190.53 o 
  -3   8   9      688.74      777.72     93.27 o 
  -2   8   9        6.49       18.12     21.27 o 
  -1   8   9      843.31      878.51     90.46 o 
   0   8   9      448.55      516.36     77.51 o 
   1   8   9       45.33       45.67     39.48 o 
   2   8   9        4.89       35.56     24.47 o 
   3   8   9       71.57      148.83     47.96 o 
  -8   9   9      192.56      181.57     83.68 o 
  -7   9   9      302.07      330.34    116.63 o 
  -6   9   9        3.24        4.28     29.36 o 
  -5   9   9      125.59      131.91     37.53 o 
  -4   9   9      717.03      824.79     99.73 o 
  -3   9   9       91.89       80.78     28.81 o 
  -2   9   9      329.26      301.47     58.89 o 
  -1   9   9       35.73       61.07     26.18 o 
   0   9   9       20.15       22.92     18.92 o 
   1   9   9      421.81      410.09     95.59 o 
   2   9   9       82.25      132.46     43.72 o 
  -8  10   9       28.26       32.00     22.32 o 
  -7  10   9      103.43      151.80     44.58 o 
  -6  10   9      374.22      444.79     74.64 o 
  -5  10   9      414.03      424.17     70.75 o 
  -4  10   9      758.15      781.75     98.47 o 
  -3  10   9      391.85      555.75    136.70 o 
  -2  10   9       73.77       73.17     26.33 o 
  -1  10   9      196.95      168.68     40.97 o 
   0  10   9      251.32      354.30     86.13 o 
   1  10   9      370.32      318.74     75.04 o 
  -7  11   9       63.64       95.48     33.11 o 
  -6  11   9        7.40       12.64     15.50 o 
  -5  11   9       10.23       10.03     16.64 o 
  -4  11   9      139.78      118.27     30.56 o 
  -3  11   9       31.61       22.55     15.87 o 
  -2  11   9        0.06        2.38     13.82 o 
  -1  11   9      298.91      406.50     88.74 o 
   0  11   9        0.90       33.28     20.88 o 
  -5  12   9      115.82      136.17     31.84 o 
  -4  12   9       74.26       93.96     24.68 o 
  -3  12   9       52.55       57.89     25.72 o 
   1 -14  10       28.79       30.06     23.58 o 
   2 -14  10       22.09       37.19     38.17 o 
   3 -14  10        1.81      -19.57     14.68 o 
   4 -14  10       55.31       77.97     29.04 o 
  -1 -13  10      278.46      378.84    147.46 o 
   0 -13  10      138.65      196.76     51.55 o 
   1 -13  10      105.78       93.87     35.74 o 
   2 -13  10      464.66      494.92    111.58 o 
   3 -13  10       50.53       71.45     28.38 o 
   4 -13  10      169.57      226.89     52.04 o 
   5 -13  10       71.76       90.70     35.23 o 
   6 -13  10       23.83       21.86     25.12 o 
  -3 -12  10      118.12       77.17     34.87 o 
  -2 -12  10      297.55      301.45     62.08 o 
  -1 -12  10        0.90        8.40     23.67 o 
   0 -12  10      341.83      401.65     69.44 o 
   1 -12  10      102.48      103.47     36.87 o 
   2 -12  10        1.79        8.81     34.91 o 
   3 -12  10      307.17      262.60     50.13 o 
   4 -12  10       32.11       47.97     28.87 o 
   5 -12  10        1.39       18.30     13.33 o 
   6 -12  10       89.11      127.56     50.24 o 
  -4 -11  10      173.50      180.47     48.64 o 
  -3 -11  10        8.06        5.39     24.07 o 
  -2 -11  10      603.57      675.85     97.62 o 
  -1 -11  10      506.40      435.95    116.14 o 
   0 -11  10     2063.95     2301.15    157.06 o 
   1 -11  10      225.59      380.75    160.35 o 
   2 -11  10      357.91      328.97     81.56 o 
   3 -11  10     1400.42     1261.91    103.12 o 
   4 -11  10      448.80      535.50     76.70 o 
   5 -11  10      157.02      130.08     35.23 o 
   6 -11  10        1.24       -7.99     28.38 o 
   7 -11  10      139.06      184.28     45.67 o 
  -5 -10  10       57.47       88.98     32.05 o 
  -4 -10  10        7.02       53.15     41.43 o 
  -3 -10  10       29.44       47.40     31.81 o 
  -2 -10  10      363.72      396.61     70.93 o 
  -1 -10  10      310.67      276.04     57.12 o 
   0 -10  10       81.10      117.60     36.26 o 
   1 -10  10      607.20      661.12     59.83 o 
   2 -10  10      151.55      130.15     37.35 o 
   3 -10  10      644.28      675.55     83.61 o 
   4 -10  10      534.65      475.41     71.64 o 
   5 -10  10      136.78       97.18     34.88 o 
   6 -10  10      465.07      510.45    134.58 o 
   7 -10  10       72.26      134.74     68.67 o 
  -5  -9  10       37.37       27.43     20.75 o 
  -4  -9  10       96.21      103.02     41.20 o 
  -3  -9  10       42.05       63.97     33.44 o 
  -2  -9  10      487.19      342.91     75.53 o 
  -1  -9  10      598.12      652.84    140.29 o 
   0  -9  10      289.17      287.70     51.08 o 
   1  -9  10     1903.31     2181.82    113.66 o 
   2  -9  10       43.49       49.46     25.45 o 
   3  -9  10        8.41       11.55     17.53 o 
   4  -9  10      445.19      479.14     69.92 o 
   5  -9  10      497.34      614.96     82.96 o 
   6  -9  10     1368.52     1889.52    213.04 o 
   7  -9  10        5.67       27.59     18.83 o 
   8  -9  10      251.24      490.29     76.92 o 
  -6  -8  10       77.66       86.09     28.77 o 
  -5  -8  10        0.16        2.03     18.34 o 
  -4  -8  10       46.11       40.03     26.15 o 
  -3  -8  10      341.84      319.09     60.79 o 
  -2  -8  10       96.50       84.67     32.70 o 
  -1  -8  10      763.83      778.87    137.84 o 
   0  -8  10        0.76       -5.67     12.52 o 
   1  -8  10      600.09      625.74     60.21 o 
   2  -8  10     1525.43     1340.08    149.58 o 
   3  -8  10        4.32       17.86     18.25 o 
   4  -8  10      148.23      178.15     43.15 o 
   5  -8  10        4.42        2.20     22.02 o 
   6  -8  10       92.11       89.13     43.72 o 
   7  -8  10       91.29       96.39     35.12 o 
   8  -8  10       33.02       52.06     26.94 o 
  -7  -7  10      113.22       81.10     26.06 o 
  -6  -7  10       18.57       43.01     22.33 o 
  -5  -7  10      372.87      398.07     68.27 o 
  -4  -7  10       36.77       48.61     28.18 o 
  -3  -7  10      194.55      146.72     42.39 o 
  -2  -7  10      151.31      141.55     36.21 o 
  -1  -7  10      143.59      151.52     27.53 o 
   0  -7  10      676.77      651.39     54.58 o 
   1  -7  10      129.93      164.50     26.95 o 
   2  -7  10        1.33      -15.95      8.74 o 
   3  -7  10      614.34      601.12     76.98 o 
   4  -7  10      111.92       99.66     33.05 o 
   5  -7  10      836.22      872.97    101.98 o 
   6  -7  10        1.51        4.52     20.45 o 
   7  -7  10       37.28       83.25     31.47 o 
   8  -7  10      220.17      292.36     52.19 o 
  -7  -6  10       64.08       39.59     17.13 o 
  -6  -6  10      291.42      219.17     51.22 o 
  -5  -6  10       61.06       15.29     24.00 o 
  -4  -6  10      859.63      823.15    150.07 o 
  -3  -6  10     1805.62     2075.56    137.64 o 
  -2  -6  10      597.46      529.41     68.84 o 
  -1  -6  10       17.85       36.71     14.57 o 
   0  -6  10      165.96      169.71     26.64 o 
   1  -6  10      124.43      119.19     20.53 o 
   2  -6  10      738.38      638.89     67.96 o 
   3  -6  10     1276.21      680.88    123.65 o 
   4  -6  10      142.99      111.29     34.26 o 
   5  -6  10      374.88      470.52     72.48 o 
   6  -6  10      384.43      436.13     72.74 o 
   7  -6  10      211.74      224.93     62.97 o 
   8  -6  10       15.84       69.64     23.33 o 
  -8  -5  10       32.46       28.36     15.33 o 
  -7  -5  10      770.06      845.09    157.25 o 
  -6  -5  10      100.14      100.16     34.01 o 
  -5  -5  10      432.40      411.95     67.59 o 
  -4  -5  10     1980.78     2039.81    135.93 o 
  -3  -5  10        8.02       12.10     24.96 o 
  -2  -5  10     2645.14     2582.40    121.20 o 
  -1  -5  10      826.26      915.92     58.21 o 
   0  -5  10        0.38       -3.91      7.31 o 
   1  -5  10     1406.08     1400.83     72.14 o 
   2  -5  10      112.68      152.72     35.13 o 
   3  -5  10        0.60        0.37     17.78 o 
   4  -5  10      191.21      228.37     49.69 o 
   5  -5  10     2116.29     1708.77    294.11 o 
   6  -5  10      116.53      142.38     44.17 o 
   7  -5  10        1.52      -13.69     15.35 o 
   8  -5  10      213.66      255.03     53.67 o 
  -8  -4  10       64.03       73.43     33.44 o 
  -7  -4  10      262.84      212.87     56.28 o 
  -6  -4  10      216.46      286.51     55.29 o 
  -5  -4  10        2.10       -0.10     19.13 o 
  -4  -4  10      206.76      186.35     40.87 o 
  -3  -4  10       75.67      104.73     21.48 o 
  -2  -4  10     1034.64     1079.66     64.19 o 
  -1  -4  10       16.23       -1.18     10.26 o 
   0  -4  10      129.77      147.75     27.62 o 
   1  -4  10     3362.09     3333.36    141.76 o 
   2  -4  10       17.96        2.96     29.85 o 
   3  -4  10      691.02      681.08     80.72 o 
   4  -4  10      382.97      375.22     61.65 o 
   5  -4  10       16.64        0.87     19.06 o 
   6  -4  10     1233.44     1262.61    128.21 o 
   7  -4  10       52.71       53.51     27.03 o 
   8  -4  10       35.91       77.13     29.04 o 
  -8  -3  10       49.72       52.47     22.13 o 
  -7  -3  10       25.52       34.42     20.39 o 
  -6  -3  10       78.75      100.62     33.68 o 
  -5  -3  10        6.46       -8.19     17.78 o 
  -4  -3  10     1855.61     2064.55    276.00 o 
  -3  -3  10      201.55      231.59     33.69 o 
  -2  -3  10      681.44      668.33     46.76 o 
  -1  -3  10     2733.63     2624.88    120.16 o 
   0  -3  10      813.09      802.29     48.89 o 
   1  -3  10      487.48      498.68     32.95 o 
   2  -3  10     2385.09     2762.27    164.15 o 
   3  -3  10        1.96       33.16     16.14 o 
   4  -3  10     3533.08     3431.54    255.61 o 
   5  -3  10      246.18      223.46     64.92 o 
   6  -3  10      176.05       99.57     35.85 o 
   7  -3  10      116.70      131.98     37.70 o 
   8  -3  10      116.17      187.73     44.65 o 
  -9  -2  10       16.27       22.03     13.21 o 
  -8  -2  10     1605.47     2078.84    208.80 o 
  -7  -2  10       44.22       24.06     18.53 o 
  -6  -2  10      269.41      317.96     56.28 o 
  -5  -2  10      951.35      540.59    101.79 o 
  -4  -2  10        0.91       -1.09     10.68 o 
  -3  -2  10     3550.08     3930.61    171.22 o 
  -2  -2  10        2.91       -0.95     11.64 o 
  -1  -2  10     1384.13     1342.26     91.92 o 
   0  -2  10        2.07       15.59      9.83 o 
   1  -2  10       75.74       59.36     24.10 o 
   2  -2  10      105.43      132.47     33.00 o 
   3  -2  10      264.51      335.06     56.28 o 
   4  -2  10     2529.15     2460.84    160.47 o 
   5  -2  10        0.48        7.39     20.11 o 
   6  -2  10       89.89       84.78     32.19 o 
   7  -2  10      726.47      972.35    115.63 o 
   8  -2  10      104.92      137.02     39.48 o 
  -9  -1  10       41.89       62.31     30.01 o 
  -8  -1  10      425.82      461.05     67.26 o 
  -7  -1  10      987.72     1083.47    126.58 o 
  -6  -1  10      102.13       97.47     61.82 o 
  -5  -1  10     1003.26     1151.80     84.46 o 
  -4  -1  10       57.84       61.89     19.33 o 
  -3  -1  10     1804.54     1916.96     97.57 o 
  -2  -1  10      368.67      483.23     42.58 o 
  -1  -1  10     1488.00     1554.56    101.48 o 
   0  -1  10     9843.22     5073.79    404.22 o 
   1  -1  10       49.02       39.18     20.69 o 
   2  -1  10     1527.75     1143.52     90.06 o 
   3  -1  10     1266.78     1192.93    147.46 o 
   4  -1  10        3.89      -22.06     18.21 o 
   5  -1  10     1119.65     1083.94    144.20 o 
   6  -1  10       71.74       97.94     36.23 o 
   7  -1  10       27.54       33.16     35.89 o 
  -9   0  10      223.56      250.56     60.36 o 
  -8   0  10       32.43       -8.16     39.80 o 
  -7   0  10     2302.79     2699.04    224.78 o 
  -6   0  10      778.95     1040.00     82.21 o 
  -5   0  10     1822.35     1951.09    103.53 o 
  -4   0  10       44.73       61.87     20.71 o 
  -3   0  10      836.25     1065.84     91.43 o 
  -2   0  10     3528.36     3602.64    373.39 o 
  -1   0  10      743.94      786.24     62.68 o 
   0   0  10       96.33      103.07     27.20 o 
   1   0  10        2.53        7.75     10.36 o 
   2   0  10     1823.67     1472.27    131.80 o 
   3   0  10     1137.31     1071.73    123.81 o 
   4   0  10      207.23      178.97     45.27 o 
   5   0  10      265.86      318.56     64.89 o 
   6   0  10      269.16      244.82     59.45 o 
   7   0  10      976.35      890.00    148.77 o 
  -9   1  10       83.81       45.35     46.33 o 
  -8   1  10        2.81      -15.66     44.37 o 
  -7   1  10        3.60        0.00     46.98 o 
  -6   1  10     3006.85     3665.71    310.91 o 
  -5   1  10      482.16      535.23     49.36 o 
  -4   1  10      672.48      762.94     57.25 o 
  -3   1  10       73.45      146.73     24.41 o 
  -2   1  10     2075.14     1776.95    169.91 o 
  -1   1  10        0.56        8.57      8.37 o 
   0   1  10     1749.42     1688.49     83.95 o 
   1   1  10     4309.02     4332.71    181.76 o 
   2   1  10        1.53        7.39      7.04 o 
   3   1  10     2261.57     1615.25    117.86 o 
   4   1  10       23.03       22.87     42.25 o 
   5   1  10      499.08      450.07     76.40 o 
   6   1  10      362.07      385.95     95.92 o 
   7   1  10       73.46       38.82     30.01 o 
  -9   2  10      260.93      -22.18     38.17 o 
  -8   2  10        3.89        6.85     43.06 o 
  -7   2  10       16.37        0.43     29.20 o 
  -6   2  10      356.38      371.21    156.11 o 
  -5   2  10        4.92      -13.18     13.82 o 
  -4   2  10     2250.48     2778.40    169.66 o 
  -3   2  10      377.60      474.66     37.38 o 
  -2   2  10      228.81      288.33     31.81 o 
  -1   2  10     2120.45     1939.32     92.87 o 
   0   2  10      136.75      104.69     21.13 o 
   1   2  10     2710.77     2442.91    219.89 o 
   2   2  10      283.67      285.47     36.13 o 
   4   2  10      190.32      121.81     99.51 o 
   5   2  10       68.61       30.96     29.43 o 
   6   2  10       13.26       73.08     51.55 o 
  -9   3  10        3.10       -7.18     39.15 o 
  -8   3  10      155.72      135.76     91.19 o 
  -7   3  10       25.34        4.49     26.55 o 
  -6   3  10        2.73        1.12     18.94 o 
  -5   3  10      775.04      845.42     90.86 o 
  -4   3  10       46.33       65.24     25.62 o 
  -3   3  10     1257.52     1263.00     93.17 o 
  -2   3  10      134.86      140.72     19.46 o 
  -1   3  10       62.52       42.07     14.33 o 
   0   3  10       78.89       72.32     18.14 o 
   1   3  10      530.86      480.08     52.48 o 
   2   3  10        2.56       32.28     15.22 o 
   3   3  10        7.77        9.59     32.14 o 
   4   3  10      688.50      704.01    119.90 o 
   5   3  10        2.14      -12.40     29.04 o 
   6   3  10      241.10      212.06     65.25 o 
  -9   4  10        0.98       15.01     39.48 o 
  -8   4  10       22.85       15.42     31.81 o 
  -7   4  10      322.46      248.94    128.70 o 
  -6   4  10      225.18      305.65     59.60 o 
  -5   4  10      191.20      218.22     69.49 o 
  -4   4  10      201.07      151.80     36.33 o 
  -3   4  10     3670.39     3930.13    220.13 o 
  -2   4  10     2314.86     2417.06    149.48 o 
  -1   4  10      731.49      712.93     48.76 o 
   0   4  10       44.26       22.27     13.63 o 
   1   4  10       25.47       26.40     14.19 o 
   2   4  10     2594.95     2433.05    126.00 o 
   3   4  10      456.70      455.44    100.16 o 
   4   4  10       22.61        5.87     30.01 o 
   5   4  10      112.40      142.90     61.01 o 
  -9   5  10       97.88       50.36    102.28 o 
  -8   5  10       18.81       33.11     28.90 o 
  -7   5  10      521.14      613.64     94.29 o 
  -6   5  10      107.79      111.91     41.41 o 
  -5   5  10      531.45      583.98     79.38 o 
  -4   5  10       54.47       37.79     24.26 o 
  -3   5  10     1115.52     1120.10     90.48 o 
  -2   5  10      897.59      889.85     76.11 o 
  -1   5  10        6.93        2.80     12.59 o 
   0   5  10        0.10        6.06     11.94 o 
   1   5  10      164.87      147.07     31.07 o 
   2   5  10     1087.01      981.91     81.71 o 
   3   5  10       10.63       17.72     29.87 o 
   5   5  10      451.28      560.17    118.10 o 
  -9   6  10       45.06       58.82     39.80 o 
  -8   6  10       16.29       -6.50     27.73 o 
  -7   6  10      240.20      217.52     55.14 o 
  -6   6  10      258.87      187.14     47.37 o 
  -5   6  10       56.13       43.20     38.82 o 
  -4   6  10       60.87       74.94     34.26 o 
  -3   6  10       28.75       30.00     24.78 o 
  -2   6  10       10.91       26.31     21.52 o 
  -1   6  10        1.99       14.89     17.86 o 
   0   6  10      269.51      293.87     53.77 o 
   1   6  10       91.83      120.66     42.54 o 
   2   6  10      525.78      419.53     60.97 o 
   3   6  10      274.78      225.11     69.16 o 
   4   6  10      111.04      139.31     55.46 o 
  -9   7  10        1.20       -4.65     19.75 o 
  -8   7  10      215.42      467.84    119.08 o 
  -7   7  10      133.79      146.41     52.69 o 
  -6   7  10      744.47      854.69    103.55 o 
  -5   7  10      169.52      147.37     41.40 o 
  -4   7  10     1059.10      973.62     88.58 o 
  -3   7  10      199.21      215.92     48.99 o 
  -2   7  10      387.39      378.39     63.82 o 
  -1   7  10      283.05      324.96     66.88 o 
   0   7  10       21.71       38.78     22.76 o 
   1   7  10      100.18       81.61     31.36 o 
   2   7  10      325.01      366.50     60.64 o 
   3   7  10       33.57       75.69     47.96 o 
  -8   8  10      179.44      143.09     74.38 o 
  -7   8  10      303.17      394.46     70.28 o 
  -6   8  10      128.34      134.92     41.43 o 
  -5   8  10       21.07       25.09     18.35 o 
  -4   8  10      104.68      111.95     36.80 o 
  -3   8  10      269.67      274.81     55.34 o 
  -2   8  10      855.63      869.79    103.01 o 
  -1   8  10       37.96       48.36     26.65 o 
   0   8  10        1.35       21.97     19.07 o 
   1   8  10      547.66      631.94    116.14 o 
   2   8  10        8.53       40.13     23.49 o 
  -8   9  10       64.63       45.14     36.38 o 
  -7   9  10       12.78       20.64     21.07 o 
  -6   9  10      750.40      789.20     99.20 o 
  -5   9  10      311.33      376.29     65.80 o 
  -4   9  10        3.64        8.23     13.98 o 
  -3   9  10      448.54      522.75     76.69 o 
  -2   9  10       61.51       94.30     54.32 o 
  -1   9  10      588.33      589.51    107.66 o 
   0   9  10      284.54      237.74     48.38 o 
   1   9  10       82.25        1.63     24.47 o 
   2   9  10       53.08        6.52     22.84 o 
  -7  10  10       40.19       64.74     29.29 o 
  -6  10  10      233.06      256.62     52.20 o 
  -5  10  10      487.42      464.22     72.77 o 
  -4  10  10      539.75      504.08     76.95 o 
  -3  10  10       14.00        9.38     16.46 o 
  -2  10  10        1.55       -0.70     15.97 o 
  -1  10  10      345.17      357.35     61.91 o 
   0  10  10       19.10      -20.55     18.27 o 
  -6  11  10        7.87       74.06     36.54 o 
  -5  11  10      203.16      282.90     54.02 o 
  -4  11  10      500.71      494.49     75.19 o 
  -3  11  10       14.25       27.07     16.93 o 
  -2  11  10      170.90      215.96     42.69 o 
  -1  11  10      156.79      127.89     42.41 o 
   1 -14  11      104.23      101.14     46.65 o 
   2 -14  11        1.69       66.88     40.45 o 
   3 -14  11       51.05       22.84     20.23 o 
   4 -14  11      261.43      179.11     49.26 o 
  -1 -13  11       85.11       86.43     34.78 o 
   0 -13  11       15.86       42.28     28.77 o 
   1 -13  11        4.32       19.57     35.89 o 
   2 -13  11       15.44       21.86     38.17 o 
   3 -13  11      193.07      125.28     41.11 o 
   4 -13  11       38.78       35.34     19.72 o 
   5 -13  11        1.02      -10.71     25.77 o 
  -2 -12  11       10.55       22.07     23.72 o 
  -1 -12  11      102.58      114.24     41.37 o 
   0 -12  11      626.84      815.70    104.03 o 
   1 -12  11      140.75      108.97     59.05 o 
   2 -12  11     1349.40     1319.34    155.95 o 
   3 -12  11      243.05      255.11     48.47 o 
   4 -12  11      391.49      352.98     64.27 o 
   5 -12  11      305.15      402.59     63.87 o 
   6 -12  11      293.43      341.98     65.25 o 
  -4 -11  11       58.78       50.34     26.22 o 
  -3 -11  11      166.64       90.08     35.66 o 
  -2 -11  11      635.85      562.59     85.89 o 
  -1 -11  11       56.77       60.48     33.93 o 
   0 -11  11       67.51       90.39     37.54 o 
   1 -11  11      612.67      734.71    135.07 o 
   2 -11  11       87.20       87.85     31.94 o 
   3 -11  11      395.75      300.46     54.87 o 
   4 -11  11      193.21      142.86     36.91 o 
   5 -11  11        2.17       16.08     13.64 o 
   6 -11  11      317.13      317.52     54.56 o 
   7 -11  11        1.76       12.57     14.72 o 
  -4 -10  11      203.01      124.30     58.56 o 
  -3 -10  11      199.67      139.14     45.67 o 
  -2 -10  11       34.42       31.44     30.56 o 
  -1 -10  11       82.07       71.03     36.20 o 
   0 -10  11       36.05       28.88     28.71 o 
   1 -10  11        2.39       15.98     12.92 o 
   2 -10  11      364.59      361.00     63.13 o 
   3 -10  11     2146.05     1879.79    142.08 o 
   4 -10  11      204.92      192.82     53.67 o 
   5 -10  11      767.62      807.67     98.59 o 
   6 -10  11      369.78      511.90     75.96 o 
   7 -10  11       64.50       60.78     26.57 o 
  -5  -9  11       82.90       64.83     23.39 o 
  -4  -9  11       33.82       26.87     25.99 o 
  -3  -9  11       32.84       13.29     26.27 o 
  -2  -9  11      190.26      148.28     75.04 o 
  -1  -9  11      150.02      240.53     52.85 o 
   0  -9  11       27.97       35.40     21.49 o 
   1  -9  11        3.36       14.38     11.90 o 
   2  -9  11     1072.41     1160.60     96.05 o 
   3  -9  11      891.20      914.09     86.24 o 
   4  -9  11       57.95       65.39     30.38 o 
   5  -9  11       24.17       28.22     17.99 o 
   6  -9  11        8.67        2.92     15.74 o 
   7  -9  11      107.72      133.19     53.02 o 
  -6  -8  11      134.15      136.85     39.64 o 
  -5  -8  11       40.73       30.87     23.51 o 
  -4  -8  11       12.54        7.48     22.51 o 
  -3  -8  11      369.94      270.92     58.15 o 
  -2  -8  11      225.44      289.42     63.94 o 
  -1  -8  11      147.46      190.17     45.37 o 
   0  -8  11        2.32       19.38     16.28 o 
   1  -8  11      318.48      420.75     41.94 o 
   2  -8  11      147.55      115.02     32.96 o 
   3  -8  11      241.79      236.43     51.81 o 
   4  -8  11       58.77       52.63     28.70 o 
   5  -8  11       28.44       10.66     18.27 o 
   6  -8  11      595.26      911.54    111.52 o 
   7  -8  11       45.51       82.81     31.15 o 
   8  -8  11      117.98      122.27     35.98 o 
  -6  -7  11       12.98       -2.20     17.19 o 
  -5  -7  11        0.32      -25.99     13.00 o 
  -4  -7  11        1.65       11.44     21.88 o 
  -3  -7  11     1891.94     1913.56    136.80 o 
  -2  -7  11      108.70      135.76     60.85 o 
  -1  -7  11        3.41       -0.12     12.95 o 
   0  -7  11       21.82        4.56     13.53 o 
   1  -7  11      194.94      189.13     28.01 o 
   2  -7  11     1129.81     1071.94     90.14 o 
   3  -7  11      196.03      259.73     51.66 o 
   4  -7  11      184.74      162.28     43.32 o 
   5  -7  11      319.09      355.56     63.96 o 
   6  -7  11      251.09      240.89     53.01 o 
   7  -7  11      105.27      135.36     40.89 o 
   8  -7  11        4.01        0.57     17.74 o 
  -7  -6  11     1021.44     1019.19    170.63 o 
  -6  -6  11      307.56      318.82     69.82 o 
  -5  -6  11     1148.49     1012.94    101.16 o 
  -4  -6  11      616.25      745.18    105.05 o 
  -3  -6  11      564.76      769.60     90.45 o 
  -2  -6  11     1069.48     1054.02    153.66 o 
  -1  -6  11       18.64       22.61     14.06 o 
   0  -6  11      626.62      680.51     50.88 o 
   1  -6  11       13.14       13.29      7.07 o 
   2  -6  11        9.50       30.77     18.48 o 
   3  -6  11        4.92       40.74     23.92 o 
   4  -6  11       72.30       66.02     29.87 o 
   5  -6  11        0.06        0.83     21.32 o 
   6  -6  11      116.68      116.68     36.64 o 
   7  -6  11       71.04      103.82     34.19 o 
   8  -6  11        2.27        0.39     14.08 o 
  -7  -5  11        2.07       -4.33     17.63 o 
  -6  -5  11      352.53      270.87     55.85 o 
  -5  -5  11      137.12      161.65     43.89 o 
  -4  -5  11      304.50      381.45     63.48 o 
  -3  -5  11      324.25      352.62     57.27 o 
  -2  -5  11     1661.81     1681.27     89.91 o 
  -1  -5  11      763.25      815.19     58.98 o 
   0  -5  11      222.87      244.49     31.84 o 
   1  -5  11      570.76      552.74     40.30 o 
   2  -5  11        7.20       11.42     20.72 o 
   3  -5  11     1590.37     1438.31    110.72 o 
   4  -5  11      103.73      136.45     39.35 o 
   5  -5  11       31.51       45.39     30.66 o 
   6  -5  11      586.69      717.38     96.18 o 
   7  -5  11      175.81      209.94     77.32 o 
   8  -5  11      337.45      503.58     78.05 o 
  -8  -4  11       22.95        5.31     14.68 o 
  -7  -4  11      109.91      175.50     42.32 o 
  -6  -4  11      249.90      237.36     51.38 o 
  -5  -4  11        5.95       -2.26     21.68 o 
  -4  -4  11     1860.31     1865.09    209.29 o 
  -3  -4  11       13.54       16.94     11.33 o 
  -2  -4  11     2829.35     3053.16    208.67 o 
  -1  -4  11     2866.98     3202.05    144.39 o 
   0  -4  11      128.82      144.60     22.96 o 
   1  -4  11     5936.31     6098.17    315.93 o 
   2  -4  11       20.27       24.63     15.44 o 
   3  -4  11      140.99      175.11     40.92 o 
   4  -4  11     1434.79     1475.81    116.90 o 
   5  -4  11     1435.67     1465.02    121.51 o 
   6  -4  11        2.01        3.60     17.19 o 
   7  -4  11        1.57      -11.55     17.94 o 
   8  -4  11      570.83      708.61    123.97 o 
  -8  -3  11      822.70     1026.05    130.82 o 
  -7  -3  11        1.83       42.11     24.20 o 
  -6  -3  11      602.97      662.97     86.45 o 
  -5  -3  11        6.09       20.74     21.92 o 
  -4  -3  11      177.75      185.04     39.63 o 
  -3  -3  11     1652.47     1630.16     86.88 o 
  -2  -3  11       12.03       12.73     11.91 o 
  -1  -3  11       42.19       43.74     14.42 o 
   0  -3  11      919.68      942.86     56.14 o 
   1  -3  11     1343.52     1403.79    101.63 o 
   2  -3  11      223.39      285.12     48.79 o 
   3  -3  11     1732.41     1633.86    118.18 o 
   4  -3  11     1770.65     1853.66    135.28 o 
   5  -3  11      304.67      282.27     58.22 o 
   6  -3  11      982.43     1160.81    106.37 o 
   7  -3  11      166.70      176.93     38.70 o 
  -8  -2  11        1.41       36.99     20.23 o 
  -7  -2  11      218.30      261.19     54.56 o 
  -6  -2  11      369.01      440.63     65.77 o 
  -5  -2  11       25.04       34.14     22.73 o 
  -4  -2  11      675.05      774.63     74.16 o 
  -3  -2  11     1987.44     2159.33    109.20 o 
  -2  -2  11      111.95      147.06     25.60 o 
  -1  -2  11     4508.85     4280.15    283.83 o 
   0  -2  11     1687.30     2079.22    131.32 o 
   1  -2  11       24.52       22.80     16.78 o 
   2  -2  11     3796.16     4184.91    413.52 o 
   3  -2  11       12.63       20.01     16.80 o 
   4  -2  11      989.20      937.20     95.65 o 
   5  -2  11      443.41      566.37     89.55 o 
   6  -2  11      101.54      108.86     33.27 o 
   7  -2  11      615.17      669.09     92.58 o 
  -9  -1  11       15.93       11.74     14.68 o 
  -8  -1  11      186.94      266.22     70.80 o 
  -7  -1  11      176.96      125.27     80.26 o 
  -6  -1  11      121.30      154.60     72.59 o 
  -5  -1  11      779.37      902.03     73.56 o 
  -4  -1  11        7.56       20.20     13.15 o 
  -3  -1  11      551.80      685.70     51.24 o 
  -2  -1  11     1487.30     1497.14     95.43 o 
  -1  -1  11        1.80        1.10      8.97 o 
   0  -1  11     1907.09     1556.72    115.00 o 
   1  -1  11      167.49      169.12     37.35 o 
   2  -1  11      526.96      529.83     69.76 o 
   3  -1  11     1487.43     1396.85    110.45 o 
   4  -1  11      916.17      924.93     96.92 o 
   5  -1  11       18.97       27.51     25.40 o 
   6  -1  11      368.03      339.31     67.45 o 
   7  -1  11     1028.62      926.21    154.97 o 
  -9   0  11      273.06      439.45     93.31 o 
  -8   0  11       44.29       -6.20     33.60 o 
  -7   0  11      238.71       97.87     49.26 o 
  -6   0  11      111.31      103.84     25.52 o 
  -5   0  11     3010.13     3773.93    173.12 o 
  -4   0  11       98.18      116.91     23.91 o 
  -3   0  11      202.59      323.71     38.72 o 
  -2   0  11      289.87      274.58     48.55 o 
  -1   0  11        2.16        2.62      9.14 o 
   0   0  11     2742.82     2294.07    140.18 o 
   1   0  11       25.11       20.51      8.84 o 
   2   0  11      123.26       83.43     27.41 o 
   4   0  11        0.01       -4.50     25.94 o 
   5   0  11     1404.97     1458.72    125.42 o 
   6   0  11       37.56       10.03     27.81 o 
   7   0  11       35.47       61.99     36.21 o 
  -9   1  11      179.45       23.49     41.76 o 
  -8   1  11       68.65      -24.47     32.95 o 
  -7   1  11      399.27      150.73     61.66 o 
  -6   1  11      332.40      354.80     61.67 o 
  -5   1  11     1114.73     1293.48     75.94 o 
  -4   1  11     2634.77     3107.06    141.13 o 
  -3   1  11        6.37       12.60     11.36 o 
  -2   1  11      599.26      619.64     48.62 o 
  -1   1  11      789.67      678.64     70.04 o 
   0   1  11      651.81      575.53     52.60 o 
   1   1  11      648.90      577.98     50.57 o 
   2   1  11       13.03       38.20     24.10 o 
   3   1  11      499.04      471.75     92.33 o 
   4   1  11       25.79       10.34     24.80 o 
   5   1  11       14.40      -24.60     21.47 o 
   6   1  11        6.92       -1.30     25.77 o 
  -9   2  11       13.60      -56.11     30.01 o 
  -8   2  11       20.08       37.52     54.48 o 
  -7   2  11       89.36       83.11     41.76 o 
  -6   2  11      688.92      920.67    118.10 o 
  -5   2  11      301.10      369.41     59.74 o 
  -4   2  11      170.85      256.17     48.68 o 
  -3   2  11       21.66       22.26      9.24 o 
  -2   2  11      276.94      287.94     33.48 o 
  -1   2  11      103.80      155.86     24.91 o 
   0   2  11        2.32        6.78     11.04 o 
   1   2  11      752.67      756.82     54.42 o 
   2   2  11      292.87      268.91     50.82 o 
   3   2  11       86.19       62.03     30.57 o 
   4   2  11       47.91       34.87     59.70 o 
   5   2  11       12.81       20.86     29.25 o 
   6   2  11      524.66      559.51    122.67 o 
  -9   3  11        1.62      -30.01     31.97 o 
  -8   3  11       21.39       37.34     30.07 o 
  -7   3  11      934.44     1150.67    149.09 o 
  -6   3  11      904.63      889.08     92.26 o 
  -5   3  11        7.10       13.97     21.38 o 
  -4   3  11     1260.77     1406.71    142.24 o 
  -3   3  11     2690.76     2389.51    149.57 o 
  -2   3  11      149.66      152.65     21.32 o 
  -1   3  11     1787.42     1591.47     84.75 o 
   0   3  11        3.14        7.86     15.00 o 
   1   3  11       39.94       36.57     23.61 o 
   3   3  11      521.51      460.04    105.54 o 
   4   3  11       99.84       91.71     39.11 o 
   5   3  11       70.48       42.74     41.11 o 
  -9   4  11       27.21       73.41     49.92 o 
  -8   4  11       45.79       50.44     34.05 o 
  -7   4  11      261.20      134.91    147.30 o 
  -6   4  11      464.10      472.20     74.97 o 
  -5   4  11      884.83     1116.71     96.75 o 
  -4   4  11      304.20      297.56     55.49 o 
  -3   4  11      398.59      543.35     72.16 o 
  -2   4  11      471.14      584.35     73.11 o 
  -1   4  11      335.59      493.66     85.75 o 
   0   4  11       90.35       55.49     18.64 o 
   1   4  11       13.20       24.33     13.79 o 
   2   4  11        8.30       31.16     26.68 o 
   3   4  11       16.32       23.35     30.66 o 
   4   4  11      550.44      669.13    131.15 o 
   5   4  11      189.90      290.03     81.24 o 
  -9   5  11       43.89       16.16     36.21 o 
  -8   5  11       93.33       61.04     50.73 o 
  -7   5  11       62.70       80.87     40.78 o 
  -6   5  11        2.27      360.50     91.68 o 
  -5   5  11      176.26      190.17     46.37 o 
  -4   5  11        0.48       33.81     22.93 o 
  -3   5  11     1408.23     1369.86    105.60 o 
  -2   5  11      473.82      594.15     77.53 o 
  -1   5  11      159.81      128.56     33.94 o 
   0   5  11      555.04      485.36     69.26 o 
   1   5  11        6.06       14.85     12.15 o 
   2   5  11      331.43      236.45     43.62 o 
   3   5  11       50.02       79.38     38.73 o 
   4   5  11       23.28       35.56     41.43 o 
  -9   6  11       10.33       -1.35     26.02 o 
  -8   6  11       37.00       47.89     30.23 o 
  -7   6  11      669.91      960.27    107.39 o 
  -6   6  11        1.28      -29.63     16.68 o 
  -5   6  11       10.27       18.32     22.81 o 
  -4   6  11        8.97       34.42     25.02 o 
  -3   6  11        3.96       -2.18     17.95 o 
  -2   6  11     2451.18     2320.02    152.29 o 
  -1   6  11      238.93      220.98     58.24 o 
   0   6  11       44.69       45.09     27.75 o 
   1   6  11      332.65      294.86     42.61 o 
   2   6  11        1.48        5.56     15.06 o 
   3   6  11      219.28      201.62     69.82 o 
   4   6  11       22.19      -11.42     30.01 o 
  -9   7  11      265.48      473.06    117.78 o 
  -8   7  11      311.04      382.12     72.35 o 
  -7   7  11      104.12      103.54     39.66 o 
  -6   7  11       75.56       83.45     32.64 o 
  -5   7  11       76.27       88.26     33.49 o 
  -4   7  11        8.79       12.81     21.40 o 
  -3   7  11       11.76      217.61     68.84 o 
  -2   7  11      109.37      105.82     36.27 o 
  -1   7  11      169.96      140.82     39.67 o 
   0   7  11       20.63       58.18     27.39 o 
   1   7  11       53.51      131.32     37.68 o 
   2   7  11      118.07      114.19     36.21 o 
   3   7  11       17.46       30.01     37.84 o 
  -8   8  11       14.33       -7.19     21.70 o 
  -7   8  11       31.40       26.29     34.26 o 
  -6   8  11      436.52      621.93     88.56 o 
  -5   8  11       60.62       71.25     29.03 o 
  -4   8  11      428.05      438.65     70.13 o 
  -3   8  11      294.59      350.02     63.10 o 
  -2   8  11      136.57      160.35     41.74 o 
  -1   8  11     1542.35     1539.78    120.98 o 
   0   8  11      225.58      207.14     64.60 o 
   1   8  11       81.02       85.48     37.84 o 
   2   8  11        2.14       28.06     20.55 o 
  -8   9  11      496.67      528.91     84.77 o 
  -7   9  11      165.63      221.06     54.07 o 
  -6   9  11        0.04        2.38     12.21 o 
  -5   9  11       38.01       44.13     20.25 o 
  -4   9  11      746.96      754.08     97.56 o 
  -3   9  11       54.76       58.27     21.48 o 
  -2   9  11       43.24       41.70     30.50 o 
  -1   9  11      177.45      156.68     40.82 o 
   0   9  11       29.48       20.12     16.02 o 
   1   9  11      479.40      573.87    109.95 o 
  -7  10  11       50.31       68.56     38.99 o 
  -6  10  11      103.72      102.34     28.66 o 
  -5  10  11      290.31      379.22     63.68 o 
  -4  10  11      244.00      336.85     62.00 o 
  -3  10  11      577.96      627.84     83.82 o 
  -2  10  11        7.91       -0.71     13.98 o 
  -1  10  11       18.11       -0.18     15.00 o 
   0  10  11      714.64      663.59    116.80 o 
  -5  11  11       36.49       15.30     15.10 o 
  -4  11  11      290.77      314.17     55.56 o 
  -3  11  11      201.31      167.29     38.41 o 
  -2  11  11        3.75       -1.40     14.40 o 
   2 -14  12       31.52       69.82     37.19 o 
   3 -14  12      140.06      119.41     33.60 o 
  -1 -13  12      104.30      104.77     37.58 o 
   0 -13  12       86.05      100.16     46.98 o 
   1 -13  12       97.20       55.46     48.28 o 
   2 -13  12      496.51      564.73    118.75 o 
   3 -13  12        0.22      -20.23     15.01 o 
   4 -13  12      447.77      420.36     64.25 o 
   5 -13  12        8.81       14.27     13.51 o 
  -2 -12  12      266.51      343.13     67.86 o 
  -1 -12  12      149.62      158.21     57.58 o 
   0 -12  12        5.54       24.60     26.61 o 
   1 -12  12        5.43      -43.72     21.86 o 
   2 -12  12        4.72      -20.88     29.04 o 
   3 -12  12      292.78      247.43     53.02 o 
   4 -12  12      112.33      131.65     32.90 o 
   5 -12  12        4.71        3.40     15.17 o 
   6 -12  12      113.29       96.09     26.02 o 
  -3 -11  12       31.69       14.50     25.94 o 
  -2 -11  12        0.06       26.47     30.83 o 
  -1 -11  12      452.17      550.54    139.80 o 
   0 -11  12       18.70       52.98     30.31 o 
   1 -11  12       87.15       65.58     50.24 o 
   2 -11  12      607.07      693.50     89.00 o 
   3 -11  12      793.49      831.50     99.63 o 
   4 -11  12      335.37      227.28     46.78 o 
   5 -11  12      259.97      367.42     85.97 o 
   6 -11  12       58.37      106.89     25.43 o 
  -4 -10  12      101.64      142.12     47.63 o 
  -3 -10  12       41.89       72.75     33.48 o 
  -2 -10  12      279.07      328.47     65.69 o 
  -1 -10  12      206.57      231.90     54.00 o 
   0 -10  12      788.10      857.08     87.38 o 
   1 -10  12      283.80      310.20     57.23 o 
   2 -10  12      218.72      206.19     46.36 o 
   3 -10  12      557.49      566.48     79.00 o 
   4 -10  12      318.52      306.30     56.53 o 
   5 -10  12       73.86       74.58     24.30 o 
   6 -10  12      137.01      119.45     32.29 o 
   7 -10  12       14.15       -1.22     13.92 o 
  -5  -9  12       25.40       21.21     23.00 o 
  -4  -9  12        1.65      -17.03     19.09 o 
  -3  -9  12      128.56      129.55     39.29 o 
  -2  -9  12      137.84       99.10     39.19 o 
  -1  -9  12        7.14       15.05     25.55 o 
   0  -9  12       20.19        9.43     37.03 o 
   1  -9  12      303.65      231.07     49.21 o 
   2  -9  12        9.12       20.07     20.18 o 
   3  -9  12      124.50      101.63     36.83 o 
   4  -9  12      448.92      518.70     76.32 o 
   5  -9  12      307.01      347.34     91.19 o 
   6  -9  12      260.18      346.71     61.53 o 
   7  -9  12        0.74       12.11     16.24 o 
  -6  -8  12       87.86       79.14     31.81 o 
  -5  -8  12       13.28       29.56     17.67 o 
  -4  -8  12       61.75       60.44     29.24 o 
  -3  -8  12      168.76      183.89     48.28 o 
  -2  -8  12     1099.81     1283.34    244.52 o 
  -1  -8  12      115.59      186.55     55.63 o 
   0  -8  12        1.37       -6.15     13.05 o 
   1  -8  12       24.64       38.32     43.72 o 
   2  -8  12      331.28      402.45     64.80 o 
   3  -8  12      178.56      231.18     51.01 o 
   4  -8  12        7.08       39.69     26.00 o 
   5  -8  12      499.90      550.94     78.87 o 
   6  -8  12        2.77       30.26     21.98 o 
   7  -8  12      333.15      340.99     62.61 o 
  -6  -7  12       45.34       -7.14     17.13 o 
  -5  -7  12      854.69      821.66     98.77 o 
  -4  -7  12        0.02       13.84     24.27 o 
  -3  -7  12      517.19      568.02     78.66 o 
  -2  -7  12     1569.71     1595.89    116.87 o 
  -1  -7  12      879.73     1141.56     73.85 o 
   0  -7  12       27.30       48.00     19.14 o 
   1  -7  12       65.73       60.49     23.13 o 
   2  -7  12      234.51      227.46     48.33 o 
   3  -7  12       11.64       24.54     21.29 o 
   4  -7  12       16.02       -6.80     20.41 o 
   5  -7  12      153.46      121.93     65.58 o 
   6  -7  12      108.34       86.36     33.76 o 
   7  -7  12      234.68      282.48     59.43 o 
  -7  -6  12       96.11      114.84     29.27 o 
  -6  -6  12       38.75       43.57     22.50 o 
  -5  -6  12      118.77      104.33     34.38 o 
  -4  -6  12      323.97      397.33     68.44 o 
  -3  -6  12      321.05      367.62     61.69 o 
  -2  -6  12      688.67      732.28     75.74 o 
  -1  -6  12       14.62        3.93     13.13 o 
   0  -6  12      685.05      600.04     47.77 o 
   1  -6  12      201.99      229.16     46.25 o 
   2  -6  12      497.48      332.83     56.94 o 
   3  -6  12     1652.18     1605.42    123.32 o 
   4  -6  12      247.46      277.81     57.74 o 
   5  -6  12     1044.60     1100.80    122.83 o 
   6  -6  12       63.45       74.65     31.59 o 
   7  -6  12       57.97       43.09     44.86 o 
  -7  -5  12      555.70      635.50     85.70 o 
  -6  -5  12       21.14       33.96     25.43 o 
  -5  -5  12      307.81      315.61     58.99 o 
  -4  -5  12     1310.96     1332.80    107.93 o 
  -3  -5  12     1155.04     1167.44     93.18 o 
  -2  -5  12      985.54     1001.48     64.86 o 
  -1  -5  12      467.09      562.00     72.10 o 
   0  -5  12     1200.43     1156.13     67.00 o 
   1  -5  12     1483.23     1381.35    103.33 o 
   2  -5  12       76.43       53.64     24.90 o 
   3  -5  12        3.70       -8.65     16.36 o 
   4  -5  12     1320.65     1204.01    105.38 o 
   5  -5  12        6.88        1.86     17.91 o 
   6  -5  12      205.37      256.50     58.52 o 
   7  -5  12        0.93       -5.76     15.80 o 
  -8  -4  12       87.38       93.63     27.02 o 
  -7  -4  12       69.04       92.56     33.58 o 
  -6  -4  12      676.20      656.12     94.77 o 
  -5  -4  12      248.93      218.12     50.51 o 
  -4  -4  12      868.02      906.55     89.79 o 
  -3  -4  12     2681.43     2931.26    138.63 o 
  -2  -4  12        1.94        4.45     10.87 o 
  -1  -4  12     1924.94     2157.69    108.23 o 
   0  -4  12     3455.42     3882.67    168.70 o 
   1  -4  12     1332.34     1394.62    104.00 o 
   2  -4  12     1127.29     1182.42     94.76 o 
   3  -4  12     1243.76     1164.36    124.79 o 
   4  -4  12      794.05      742.18     94.89 o 
   5  -4  12      430.27      485.60     78.06 o 
   6  -4  12     1111.26     1368.57    274.21 o 
   7  -4  12       70.26       72.25     28.22 o 
  -8  -3  12        0.49       17.83     14.68 o 
  -7  -3  12       59.27       60.46     28.07 o 
  -6  -3  12      551.40      567.27     78.80 o 
  -5  -3  12       26.68       20.46     23.00 o 
  -4  -3  12      915.55      987.08     64.44 o 
  -3  -3  12      721.95      770.04     67.76 o 
  -2  -3  12      289.58      324.43     51.26 o 
  -1  -3  12     3771.51     3849.39    213.99 o 
   0  -3  12      435.62      496.69     41.23 o 
   1  -3  12     3997.08     3775.22    215.32 o 
   2  -3  12     1389.02     1348.42    104.13 o 
   3  -3  12      691.26      578.77     78.78 o 
   4  -3  12     2656.86     2454.48    168.06 o 
   5  -3  12       46.43       36.03     23.36 o 
   6  -3  12      154.18      153.97     40.91 o 
   7  -3  12      298.95      415.10     98.85 o 
  -8  -2  12      542.45      697.16     87.54 o 
  -7  -2  12       23.67       42.14     25.39 o 
  -6  -2  12       96.96       78.84     29.45 o 
  -5  -2  12     1325.57     1318.36    139.31 o 
  -4  -2  12      156.26      173.81     31.62 o 
  -3  -2  12       80.29       59.33     24.77 o 
  -2  -2  12      540.13      670.90     68.19 o 
  -1  -2  12      665.12      783.29     69.54 o 
   0  -2  12     1268.94     1339.11     99.29 o 
   1  -2  12      129.83       82.90     27.99 o 
   2  -2  12      393.29      390.54     62.64 o 
   3  -2  12      384.35      366.27     85.31 o 
   4  -2  12      647.53      669.35     91.15 o 
   5  -2  12      735.65      788.42    103.43 o 
   6  -2  12       64.67       48.52     26.66 o 
   7  -2  12      608.59      642.70    182.70 o 
  -9  -1  12       93.57       76.67     25.77 o 
  -8  -1  12        0.58        0.65     17.29 o 
  -7  -1  12        6.48        3.49     17.87 o 
  -6  -1  12      222.63      222.24     69.98 o 
  -5  -1  12      199.44      276.09     40.96 o 
  -4  -1  12      145.83      173.92     31.30 o 
  -3  -1  12       34.69       53.76     19.34 o 
  -2  -1  12        3.83       15.08     13.90 o 
  -1  -1  12      123.39      169.62     36.97 o 
   0  -1  12     1148.07     1005.46    142.57 o 
   1  -1  12       82.66       74.87     26.96 o 
   2  -1  12      453.23      413.83     64.37 o 
   3  -1  12     1922.83     1624.32    125.70 o 
   4  -1  12      272.65      233.49     69.33 o 
   5  -1  12      862.49      668.31    242.08 o 
   6  -1  12       15.47       25.95     45.19 o 
   7  -1  12       60.91       45.08     27.40 o 
  -9   0  12      200.27      260.34     68.19 o 
  -8   0  12        5.85       46.00     33.28 o 
  -7   0  12      219.77      109.29     57.42 o 
  -6   0  12      415.63      496.46    131.97 o 
  -5   0  12      625.95      692.90     56.49 o 
  -4   0  12     1692.35     1995.35    139.50 o 
  -3   0  12       57.75       38.07     15.72 o 
  -2   0  12     1888.75     1931.17     97.91 o 
  -1   0  12       64.76       35.63     23.05 o 
   0   0  12      257.45      256.40     44.84 o 
   1   0  12      193.53      122.05     33.20 o 
   2   0  12        3.42       -8.44     13.43 o 
   3   0  12      790.34      562.23    290.52 o 
   4   0  12       35.57       26.99     28.83 o 
   5   0  12      339.77      268.06    107.01 o 
   6   0  12      128.38      104.41     61.82 o 
  -9   1  12      174.56       17.29     43.72 o 
  -8   1  12       18.45       -9.79     32.95 o 
  -7   1  12       19.78      -16.96     29.69 o 
  -6   1  12     2567.07     2652.78    177.34 o 
  -5   1  12      113.42      137.06     38.81 o 
  -4   1  12      154.48      160.44     28.31 o 
  -3   1  12       46.42       85.01     18.16 o 
  -2   1  12     2411.79     2188.50    131.21 o 
  -1   1  12     1232.81     1385.95     93.19 o 
   0   1  12       20.49       18.03     13.09 o 
   1   1  12      859.54      820.05     85.48 o 
   2   1  12      168.96       67.95     91.68 o 
   3   1  12      119.90       74.10     81.40 o 
   4   1  12       97.65       56.60     34.54 o 
   5   1  12        1.14       -6.90     24.61 o 
   6   1  12      668.30      813.33    147.14 o 
  -9   2  12       63.23      -15.66     39.48 o 
  -8   2  12       16.42       57.42     53.83 o 
  -7   2  12       25.67       30.99     23.16 o 
  -6   2  12      339.46      314.16     61.59 o 
  -5   2  12       24.38       17.45     29.53 o 
  -4   2  12     1724.85     1928.68    133.69 o 
  -3   2  12       77.05      130.41     36.68 o 
  -2   2  12      851.94      938.63     58.37 o 
  -1   2  12     4424.40     4447.62    249.58 o 
   0   2  12      251.40      262.87     64.81 o 
   1   2  12      843.98      792.90     56.71 o 
   2   2  12       81.73      117.35     34.72 o 
   3   2  12      306.17      288.29     61.01 o 
   4   2  12      182.85      151.41     48.63 o 
   5   2  12       13.21        8.33     23.16 o 
   6   2  12      123.81      145.18     54.81 o 
  -9   3  12       16.27       23.16     39.15 o 
  -8   3  12      586.22      904.03    159.21 o 
  -7   3  12       19.51        8.18     21.74 o 
  -6   3  12      155.55      117.09     41.27 o 
  -5   3  12      737.67      979.32    141.26 o 
  -4   3  12       20.42       39.83     26.29 o 
  -3   3  12     1655.28     1503.64    109.62 o 
  -2   3  12      358.64      375.09    112.39 o 
  -1   3  12      358.41      390.59     43.51 o 
   0   3  12      103.04      134.56     25.33 o 
   1   3  12       12.27       -6.86     10.81 o 
   2   3  12        0.01       -7.46     23.25 o 
   3   3  12        6.21        3.42     27.95 o 
   4   3  12      241.59       97.70     87.60 o 
   5   3  12       73.41      143.22     61.66 o 
  -9   4  12       12.71       12.72     32.30 o 
  -8   4  12       20.28       57.76     28.79 o 
  -7   4  12        3.54      -12.03     25.94 o 
  -6   4  12       33.85       17.90     26.16 o 
  -5   4  12      266.07      362.01     66.43 o 
  -4   4  12       21.10       29.12     35.40 o 
  -3   4  12     2209.03     2336.88    152.31 o 
  -2   4  12       23.16       28.80     18.67 o 
  -1   4  12       16.45       25.56     24.14 o 
   0   4  12      496.63      479.07     88.48 o 
   1   4  12      431.38      393.29     48.44 o 
   2   4  12     1735.22     1584.58    160.84 o 
   3   4  12       73.24       60.07     40.81 o 
   4   4  12       25.45       55.46     37.84 o 
   5   4  12      477.93      440.76    103.42 o 
  -9   5  12       11.15       20.22     26.01 o 
  -8   5  12       23.11       -1.19     22.36 o 
  -7   5  12      355.60      457.91     75.13 o 
  -6   5  12      114.14       77.13     36.29 o 
  -5   5  12       12.44       -4.45     29.36 o 
  -4   5  12       17.79       21.03     23.21 o 
  -3   5  12        4.29       17.71     20.53 o 
  -2   5  12     2516.57     2449.49    160.21 o 
  -1   5  12      241.88      234.20     41.32 o 
   0   5  12      332.22      281.66     90.37 o 
   1   5  12      207.17      142.93     43.44 o 
   2   5  12        1.44        2.77     31.85 o 
   3   5  12      518.62      407.17     76.27 o 
   4   5  12        6.36       12.72     34.26 o 
  -9   6  12      309.49      419.96    194.93 o 
  -8   6  12       48.86       60.63     39.31 o 
  -7   6  12      177.16      185.92     48.96 o 
  -6   6  12      280.55      304.99     60.32 o 
  -5   6  12       13.86       20.72     22.73 o 
  -4   6  12        1.27       30.42     22.97 o 
  -3   6  12       87.00       77.55     30.56 o 
  -2   6  12       67.00       93.94     32.59 o 
  -1   6  12      169.36      199.57     46.01 o 
   0   6  12      210.48      261.67     45.89 o 
   1   6  12      487.26      523.15     92.00 o 
   2   6  12        2.38       26.70     30.20 o 
   3   6  12      260.19      218.91     72.10 o 
  -8   7  12       40.99       42.70     29.69 o 
  -7   7  12      396.96      451.27     77.90 o 
  -6   7  12      306.88      388.68     68.34 o 
  -5   7  12       44.70       41.35     24.45 o 
  -4   7  12      553.14      710.19     92.33 o 
  -3   7  12      202.96      169.16     43.64 o 
  -2   7  12        7.99       16.46     19.28 o 
  -1   7  12       73.54       84.42     31.94 o 
   0   7  12      244.40      231.19     48.71 o 
   1   7  12      350.07      295.72     55.76 o 
  -8   8  12      579.54      816.23    232.29 o 
  -7   8  12       68.18       89.70     29.85 o 
  -6   8  12       25.99       22.01     18.50 o 
  -5   8  12      198.36      190.65     43.59 o 
  -4   8  12      883.56      910.46     88.35 o 
  -3   8  12       61.51       56.52     23.71 o 
  -2   8  12       35.68       24.26     41.60 o 
  -1   8  12      522.11      614.73     84.99 o 
   0   8  12       50.47       22.11     21.65 o 
   1   8  12      514.01      575.83    105.05 o 
  -7   9  12        5.44        2.59     16.53 o 
  -6   9  12      135.63      203.88     45.07 o 
  -5   9  12       13.67       35.15     16.69 o 
  -4   9  12       54.88       31.04     33.28 o 
  -3   9  12      579.06      718.80     94.22 o 
  -2   9  12       23.02       22.10     16.95 o 
  -1   9  12      458.53      466.38    114.51 o 
   0   9  12      454.41      499.17     73.22 o 
  -6  10  12       55.21       57.14     20.21 o 
  -5  10  12      528.64      549.42     81.52 o 
  -4  10  12      131.66      184.14     40.34 o 
  -3  10  12        4.10       30.50     15.69 o 
  -2  10  12      111.03      137.30     30.26 o 
  -1  10  12      126.53      141.07     32.41 o 
   0 -13  13        5.63       26.43     37.19 o 
   1 -13  13       42.99       -8.81     30.99 o 
   2 -13  13       11.59       55.14     45.35 o 
   3 -13  13       60.41       74.06     26.10 o 
   4 -13  13       20.84       37.30     17.50 o 
  -2 -12  13       17.16       35.19     30.33 o 
  -1 -12  13      111.48      134.88     42.42 o 
   0 -12  13        6.90      -24.14     30.34 o 
   1 -12  13        7.26       -2.61     31.65 o 
   2 -12  13       75.99       60.92     27.75 o 
   3 -12  13        7.50       13.15     15.21 o 
   4 -12  13      182.61      200.99     43.11 o 
   5 -12  13      166.12      132.52     29.93 o 
  -3 -11  13      201.40      241.98     56.81 o 
  -2 -11  13      750.33      847.00    109.34 o 
  -1 -11  13       75.31      100.56     46.98 o 
   0 -11  13      117.22      156.27     69.49 o 
   1 -11  13        2.13       28.06     37.84 o 
   2 -11  13      213.85      238.62     48.24 o 
   3 -11  13       49.19       59.29     23.22 o 
   4 -11  13       13.31       33.00     28.87 o 
   5 -11  13        1.34       -3.88     14.03 o 
   6 -11  13       39.33       66.83     30.01 o 
  -4 -10  13      416.18      320.88    132.95 o 
  -3 -10  13       20.64       49.10     38.66 o 
  -2 -10  13      115.32      171.28     51.67 o 
  -1 -10  13        1.34       -1.79     24.28 o 
   0 -10  13       48.97       93.63     58.40 o 
   1 -10  13      270.34      310.72     59.02 o 
   2 -10  13      214.75      252.57     50.79 o 
   3 -10  13      403.85      458.83     71.25 o 
   4 -10  13      130.45      123.90     32.65 o 
   5 -10  13       88.76       96.91     29.46 o 
   6 -10  13      259.60      323.32     98.36 o 
  -5  -9  13      208.08      215.67     88.90 o 
  -4  -9  13        4.19       33.76     18.57 o 
  -3  -9  13      113.09      127.54     40.64 o 
  -2  -9  13      107.10      156.52     51.22 o 
  -1  -9  13     1306.50     1773.49    353.81 o 
   0  -9  13      361.21      342.89     95.92 o 
   1  -9  13      176.19      135.16     40.88 o 
   2  -9  13      394.41      400.62     75.53 o 
   3  -9  13      889.78      913.66    106.62 o 
   4  -9  13      135.97      141.60     37.57 o 
   5  -9  13        0.05      -15.78     14.58 o 
   6  -9  13      135.15      139.55     50.73 o 
   7  -9  13      132.72      175.10     36.81 o 
  -6  -8  13      276.15      260.77     50.80 o 
  -5  -8  13      206.18      217.29     48.51 o 
  -4  -8  13        4.09       29.26     23.39 o 
  -3  -8  13     1318.78     1193.73    111.69 o 
  -2  -8  13       71.68       86.61     35.08 o 
  -1  -8  13        1.09      -21.27     24.47 o 
   0  -8  13      285.54      328.79     58.57 o 
   1  -8  13      688.21      499.32     72.13 o 
   2  -8  13       13.28       13.36     21.01 o 
   3  -8  13       47.08       24.28     24.63 o 
   4  -8  13      592.70      538.66     81.07 o 
   5  -8  13      174.25      235.20     49.07 o 
   6  -8  13      402.54      498.21     79.73 o 
   7  -8  13      128.91      170.28     35.67 o 
  -6  -7  13       19.86       11.39     31.32 o 
  -5  -7  13       94.53       55.74     39.48 o 
  -4  -7  13      153.49      148.53     42.96 o 
  -3  -7  13       23.48       30.90     25.60 o 
  -2  -7  13      231.14      180.11     45.86 o 
  -1  -7  13        4.57       10.78     14.20 o 
   0  -7  13      541.14      467.93     67.91 o 
   1  -7  13      558.44      493.06     99.02 o 
   2  -7  13      171.97      125.54     38.21 o 
   3  -7  13        1.45        8.61     20.57 o 
   4  -7  13      644.93      599.15     88.58 o 
   5  -7  13     1175.12     1162.67    111.64 o 
   6  -7  13        6.39       13.50     20.94 o 
   7  -7  13       90.42      108.03     37.70 o 
  -7  -6  13      386.54      451.26    198.68 o 
  -6  -6  13      309.09      284.94     54.02 o 
  -5  -6  13      172.08      173.93     46.75 o 
  -4  -6  13      105.25       67.99     52.85 o 
  -3  -6  13      904.31      911.50     90.50 o 
  -2  -6  13      633.96      766.03     77.97 o 
  -1  -6  13      370.48      398.94     48.62 o 
   0  -6  13     1093.02     1183.22    233.59 o 
   1  -6  13      969.93      952.96     84.83 o 
   2  -6  13     1684.74     1524.23    117.12 o 
   3  -6  13        5.74      -10.94     17.17 o 
   4  -6  13       38.08       42.14     25.45 o 
   5  -6  13       91.38      122.78     39.19 o 
   6  -6  13       59.22       77.49     30.39 o 
   7  -6  13        4.42       19.78     18.43 o 
  -7  -5  13      392.16      388.94     70.63 o 
  -6  -5  13      394.15      369.71     65.14 o 
  -5  -5  13      495.91      572.51     81.75 o 
  -4  -5  13     1070.47     1207.72    102.31 o 
  -3  -5  13       21.18       43.25     27.08 o 
  -2  -5  13      164.74      186.05     32.66 o 
  -1  -5  13     2602.92     2815.34    135.30 o 
   0  -5  13     1697.37     1737.39     99.01 o 
   1  -5  13       25.75       37.63     23.08 o 
   2  -5  13      433.77      382.60     62.36 o 
   3  -5  13     2386.61     2374.80    209.61 o 
   4  -5  13      432.07      406.77     68.90 o 
   5  -5  13      806.61      808.66    101.53 o 
   6  -5  13      148.28      152.88     43.52 o 
   7  -5  13      237.96      267.72     76.34 o 
  -8  -4  13       73.14       47.69     29.69 o 
  -7  -4  13        1.16       23.14     29.85 o 
  -6  -4  13      510.61      476.22     74.74 o 
  -5  -4  13      252.93      226.25     50.78 o 
  -4  -4  13     2163.34     2062.50    138.83 o 
  -3  -4  13       68.21      119.62     25.55 o 
  -2  -4  13     1211.86     1274.96     77.81 o 
  -1  -4  13     2758.39     2928.57    137.91 o 
   0  -4  13      604.83      652.42     83.36 o 
   1  -4  13     2515.40     2693.52    170.42 o 
   2  -4  13      427.76      462.04     69.57 o 
   3  -4  13      320.32      253.53     53.63 o 
   4  -4  13     1348.57     1308.43    113.88 o 
   5  -4  13       11.92       -3.14     18.00 o 
   6  -4  13      254.79      289.37     72.43 o 
   7  -4  13       73.27      146.50     58.24 o 
  -8  -3  13       95.41      121.13     36.87 o 
  -7  -3  13       98.23      155.53     62.31 o 
  -6  -3  13      208.90      219.61     49.84 o 
  -5  -3  13     2041.21     2175.45    145.73 o 
  -4  -3  13        3.15        3.65     12.97 o 
  -3  -3  13      668.55      878.08     60.47 o 
  -2  -3  13       43.96       61.11     43.42 o 
  -1  -3  13      327.14      329.07     40.86 o 
   0  -3  13     3919.22     4138.66    232.99 o 
   1  -3  13       93.17       89.54     29.46 o 
   2  -3  13      300.14      265.57     52.78 o 
   3  -3  13      110.16       91.76     36.97 o 
   4  -3  13      474.62      484.21     78.97 o 
   5  -3  13       65.17       61.23     31.96 o 
   6  -3  13      275.65      298.85     66.72 o 
   7  -3  13      119.02      198.12     46.59 o 
  -8  -2  13        8.96       -7.83     25.45 o 
  -7  -2  13       36.61       40.05     25.08 o 
  -6  -2  13       60.62       71.57     31.44 o 
  -5  -2  13      101.10       83.64     35.07 o 
  -4  -2  13        2.09       -5.64     11.53 o 
  -3  -2  13     1152.89     1162.65     89.94 o 
  -2  -2  13       62.70       43.05     18.01 o 
  -1  -2  13      118.52       97.95     29.46 o 
   0  -2  13      392.70      415.01     61.11 o 
   1  -2  13      548.75      482.78     67.03 o 
   2  -2  13     1158.21      961.66     97.38 o 
   3  -2  13      286.09      315.01     60.44 o 
   4  -2  13       85.92       50.16     40.78 o 
   5  -2  13      479.88      402.32    108.80 o 
   6  -2  13      211.81      185.01     49.28 o 
   7  -2  13      664.72      766.36    170.63 o 
  -8  -1  13        6.46       -5.22     20.55 o 
  -7  -1  13      146.70       39.48     37.52 o 
  -6  -1  13        0.53       -3.42     16.21 o 
  -5  -1  13      257.35      222.09     36.76 o 
  -4  -1  13      311.23      355.71     45.49 o 
  -3  -1  13      275.76      360.41     63.26 o 
  -2  -1  13     1983.78     1931.10    126.02 o 
  -1  -1  13       29.07       24.38     13.48 o 
   0  -1  13        5.55       -5.10     11.51 o 
   1  -1  13      130.93      203.54     44.46 o 
   2  -1  13      167.99      136.18     38.80 o 
   3  -1  13      489.62      552.08     97.38 o 
   4  -1  13      162.87      204.52     79.28 o 
   5  -1  13      165.93      193.88     52.84 o 
   6  -1  13       15.69        3.60     49.59 o 
  -9   0  13      312.62       47.96     41.76 o 
  -8   0  13       30.51       19.90     24.14 o 
  -7   0  13        4.89       64.92     40.78 o 
  -6   0  13      188.94      232.36     49.79 o 
  -5   0  13       41.45      108.95     25.65 o 
  -4   0  13      456.37      551.21     55.87 o 
  -3   0  13      280.83      303.30     59.78 o 
  -2   0  13       54.73       61.72     19.66 o 
  -1   0  13       68.67       63.72     30.04 o 
   0   0  13        4.86       10.22      9.05 o 
   1   0  13      421.06      463.75    159.05 o 
   2   0  13      564.31      403.92    211.41 o 
   3   0  13     2456.85     2346.40    165.60 o 
   4   0  13       78.29       65.69     37.03 o 
   5   0  13       84.70       70.06     36.69 o 
   6   0  13      481.45      463.81     81.07 o 
  -9   1  13      174.72       91.68     40.78 o 
  -8   1  13      327.30       79.60     44.37 o 
  -7   1  13      186.11      119.73     54.81 o 
  -6   1  13      384.50      465.80     74.30 o 
  -5   1  13      685.92      763.67     83.64 o 
  -4   1  13     1971.84     2193.58    221.36 o 
  -3   1  13        4.09        9.02     22.94 o 
  -2   1  13     2154.21     2108.39    199.51 o 
  -1   1  13     3055.90     3341.63    192.57 o 
   0   1  13      832.45      726.33     74.55 o 
   1   1  13      443.87      316.25     56.23 o 
   2   1  13       86.89       94.40     36.74 o 
   3   1  13      104.59       14.85     56.60 o 
   4   1  13       28.74       70.64     36.88 o 
   5   1  13        0.60       10.34     25.08 o 
   6   1  13       15.34       13.38     22.84 o 
  -9   2  13       93.73      -13.38     32.62 o 
  -8   2  13      212.99       61.33     46.00 o 
  -7   2  13       44.46       17.55     25.08 o 
  -6   2  13     2396.19     2787.55    184.54 o 
  -5   2  13       18.69       35.29     25.96 o 
  -4   2  13       78.22      112.62     37.73 o 
  -3   2  13     2179.65     2633.98    349.41 o 
  -2   2  13      506.77      517.36     59.07 o 
  -1   2  13      993.31      887.25     61.37 o 
   0   2  13        3.12        6.66     13.33 o 
   1   2  13     1325.17     1240.52    102.72 o 
   2   2  13      197.03      220.24     53.07 o 
   3   2  13      209.71      132.34     47.72 o 
   4   2  13      132.09      104.19     40.68 o 
   5   2  13        1.96       13.71     25.87 o 
  -9   3  13        7.24       19.57     52.53 o 
  -8   3  13       35.88        7.11     21.86 o 
  -7   3  13       27.37       87.76     52.53 o 
  -6   3  13      194.10      190.34     48.11 o 
  -5   3  13       92.75      129.78     43.06 o 
  -4   3  13      272.67      323.72     62.49 o 
  -3   3  13      411.29      528.47     74.58 o 
  -2   3  13       51.63       80.91     28.36 o 
  -1   3  13       24.59       20.57     12.15 o 
   0   3  13      218.13      192.02     33.25 o 
   1   3  13        0.77       16.04     19.98 o 
   2   3  13      732.04      656.08    115.49 o 
   3   3  13      212.44      206.91     56.17 o 
   4   3  13       25.36       33.23     40.29 o 
   5   3  13       35.92       23.49     31.65 o 
  -9   4  13       26.21        5.22     31.97 o 
  -8   4  13      259.45      465.23    114.84 o 
  -7   4  13       47.93       67.75     31.46 o 
  -6   4  13       11.41       34.08     24.69 o 
  -5   4  13      220.17      312.80     64.61 o 
  -4   4  13      281.66      322.89     62.97 o 
  -3   4  13      151.72      199.10     47.18 o 
  -2   4  13       92.03      126.54     33.43 o 
  -1   4  13       28.85       57.06     31.97 o 
   0   4  13      295.82      246.54     35.34 o 
   1   4  13      207.27      149.08     90.21 o 
   2   4  13        9.94       17.60     27.70 o 
   3   4  13      163.21       91.69     52.53 o 
   4   4  13        2.51       36.54     40.13 o 
  -9   5  13      241.87      226.89    189.22 o 
  -8   5  13        0.67       24.97     18.11 o 
  -7   5  13      697.89      749.06    100.34 o 
  -6   5  13        8.34       37.21     22.81 o 
  -5   5  13      211.96      259.98     57.32 o 
  -4   5  13      305.56      405.17     85.80 o 
  -3   5  13      120.59      120.91     38.08 o 
  -2   5  13      181.54      156.17     40.62 o 
  -1   5  13      133.43      101.96     29.59 o 
   0   5  13     1587.38     1410.69    138.98 o 
   1   5  13       61.04        9.13     54.81 o 
   2   5  13      279.52      239.35     90.37 o 
   3   5  13      327.29      354.32     96.57 o 
  -8   6  13        1.91       13.52     19.56 o 
  -7   6  13      512.90      736.04    102.02 o 
  -6   6  13        4.77       13.53     19.83 o 
  -5   6  13       10.72        5.73     19.57 o 
  -4   6  13      699.92      791.32     99.22 o 
  -3   6  13      367.82      430.70     67.73 o 
  -2   6  13      571.51      685.14     91.45 o 
  -1   6  13      212.06      207.33     48.55 o 
   0   6  13       85.93       95.81     46.73 o 
   1   6  13     1322.34     1224.73    230.66 o 
   2   6  13      243.64      143.55     75.04 o 
   3   6  13      162.05      214.02     65.90 o 
  -8   7  13      335.95      423.61     96.08 o 
  -7   7  13       31.99       29.00     20.80 o 
  -6   7  13      807.12      971.58    102.82 o 
  -5   7  13       31.30        2.47     27.40 o 
  -4   7  13      280.23      330.95     62.61 o 
  -3   7  13        2.95      -14.81     14.68 o 
  -2   7  13       75.94       47.79     24.01 o 
  -1   7  13       99.24       76.71     47.63 o 
   0   7  13       88.11       98.26     34.22 o 
   1   7  13      541.44      701.10    145.51 o 
  -7   8  13       63.31       63.64     24.78 o 
  -6   8  13      587.35      550.34    142.41 o 
  -5   8  13       87.40       77.41     29.20 o 
  -4   8  13      482.63      650.82     89.09 o 
  -3   8  13      549.09      701.55     95.39 o 
  -2   8  13      131.91      141.47     35.34 o 
  -1   8  13      956.99     1152.86    101.85 o 
   0   8  13       25.74       14.16     16.46 o 
  -7   9  13       97.48       98.38     57.75 o 
  -6   9  13       39.76       39.36     15.56 o 
  -5   9  13      288.04      303.24     56.05 o 
  -4   9  13       11.03        4.35     27.57 o 
  -3   9  13      340.82      306.42     60.44 o 
  -2   9  13      159.83      134.36     32.58 o 
  -1   9  13      211.72      185.50     45.19 o 
   0   9  13      216.28      166.56     38.99 o 
  -5  10  13        1.42       22.24     23.49 o 
  -4  10  13       58.13       60.45     18.66 o 
  -3  10  13      177.18      208.62     42.09 o 
  -2  10  13        1.24        4.24     44.70 o 
   0 -13  14      135.55      248.27     84.50 o 
   1 -13  14       67.07       69.49     44.37 o 
   2 -13  14        4.97       -5.22     16.64 o 
   3 -13  14       58.07       74.06     26.10 o 
  -2 -12  14      137.99      114.32     41.43 o 
  -1 -12  14      248.59      225.11     79.93 o 
   0 -12  14      170.79      144.53     61.66 o 
   1 -12  14       18.00       13.70     43.72 o 
   2 -12  14       45.44       38.82     24.14 o 
   3 -12  14        2.05        6.45     15.31 o 
   4 -12  14       47.78       37.01     24.47 o 
   5 -12  14       84.77       84.69     48.77 o 
  -3 -11  14      146.53      174.47     48.72 o 
  -2 -11  14       99.66       89.72     41.92 o 
  -1 -11  14      226.43      252.51     88.74 o 
   0 -11  14      252.13      220.54     83.19 o 
   1 -11  14       16.43       23.82     35.23 o 
   2 -11  14      156.98      119.61     36.31 o 
   3 -11  14        6.53       14.84     15.78 o 
   4 -11  14       35.13       38.04     18.60 o 
   5 -11  14       77.46       64.89     23.08 o 
  -4 -10  14       60.79       90.47     27.47 o 
  -3 -10  14      160.29      151.90     52.04 o 
  -2 -10  14      840.94      970.43    151.70 o 
  -1 -10  14       91.53      123.02     38.85 o 
   0 -10  14      589.23      501.44    115.82 o 
   1 -10  14     1014.20      710.11    218.75 o 
   2 -10  14      124.16      115.89     34.09 o 
   3 -10  14      430.19      369.95     64.92 o 
   4 -10  14      288.45      388.57     64.65 o 
   5 -10  14       10.02       24.76     39.31 o 
   6 -10  14       24.89       52.20     63.13 o 
  -5  -9  14       47.43       51.79     46.82 o 
  -4  -9  14      537.60      557.71     82.75 o 
  -3  -9  14      171.11      164.41     41.88 o 
  -2  -9  14        0.82        7.56     23.67 o 
  -1  -9  14      104.54      144.94     41.87 o 
   0  -9  14      628.84      543.53    121.04 o 
   1  -9  14      508.93      434.69     70.47 o 
   2  -9  14      179.98      175.43     43.78 o 
   3  -9  14       48.07       39.20     23.75 o 
   4  -9  14      293.00      351.95     61.96 o 
   5  -9  14      912.94      996.56    103.94 o 
   6  -9  14      200.12      193.26     41.02 o 
  -5  -8  14        5.36       11.44     17.94 o 
  -4  -8  14        6.00        6.21     17.92 o 
  -3  -8  14       54.64      101.50     34.79 o 
  -2  -8  14      224.53      245.98     54.54 o 
  -1  -8  14      820.46      906.44     87.69 o 
   0  -8  14      407.34      336.65     60.48 o 
   1  -8  14      177.65      182.53     43.71 o 
   2  -8  14      761.89      665.64     88.58 o 
   3  -8  14      360.20      447.64     72.55 o 
   4  -8  14      750.99      853.10    177.64 o 
   5  -8  14      507.03      527.48     81.92 o 
   6  -8  14      249.35      338.23     80.91 o 
  -6  -7  14       85.90       59.70     40.78 o 
  -5  -7  14      210.45      195.93     45.02 o 
  -4  -7  14        0.13       35.69     23.99 o 
  -3  -7  14      826.85      882.13    103.47 o 
  -2  -7  14      157.71      206.16     48.47 o 
  -1  -7  14     2321.71     2432.17    140.34 o 
   0  -7  14      347.58      372.54     62.63 o 
   1  -7  14      149.52      156.55     41.47 o 
   2  -7  14      348.11      340.71     60.18 o 
   3  -7  14      279.62      215.82     55.95 o 
   4  -7  14      610.57      621.85    185.63 o 
   5  -7  14       77.16       75.63     27.16 o 
   6  -7  14      417.69      379.08     70.49 o 
   7  -7  14        8.29       14.93     15.63 o 
  -6  -6  14      117.61      136.79     38.78 o 
  -5  -6  14      114.84      133.26     37.65 o 
  -4  -6  14       63.14       65.67     31.11 o 
  -3  -6  14        0.58       -5.95     19.72 o 
  -2  -6  14      298.29      365.66     60.20 o 
  -1  -6  14      745.07      760.95     59.99 o 
   0  -6  14       56.79       25.41     21.51 o 
   1  -6  14       21.19       27.99     24.32 o 
   2  -6  14      185.38      227.40     51.84 o 
   3  -6  14        3.85        7.88     20.87 o 
   4  -6  14      940.78     1034.14     99.21 o 
   5  -6  14      229.59      213.52     54.48 o 
   6  -6  14       37.58       56.28     25.47 o 
   7  -6  14      211.41      347.13     77.97 o 
  -7  -5  14      126.08      136.91     32.54 o 
  -6  -5  14       91.49       88.59     33.30 o 
  -5  -5  14       79.84       82.73     33.81 o 
  -4  -5  14      869.34      850.11    132.78 o 
  -3  -5  14      581.61      580.84     77.26 o 
  -2  -5  14      341.18      468.46     53.95 o 
  -1  -5  14      798.67      851.29     62.82 o 
   0  -5  14     1777.48     1898.13    179.60 o 
   1  -5  14     1676.50     1450.27    115.70 o 
   2  -5  14      170.77      132.11     40.77 o 
   3  -5  14        6.04       12.44     24.96 o 
   4  -5  14     1019.45      969.19    101.07 o 
   5  -5  14      651.30      827.72    108.48 o 
   6  -5  14       21.34       59.70     50.57 o 
   7  -5  14        6.25        4.00     25.94 o 
  -7  -4  14      210.10      267.01     54.33 o 
  -6  -4  14      560.44      637.61    126.09 o 
  -5  -4  14      217.76      286.36     57.52 o 
  -4  -4  14      621.98      661.11     84.21 o 
  -3  -4  14     1289.36     1441.07     85.83 o 
  -2  -4  14        4.15        2.06     12.85 o 
  -1  -4  14      446.52      559.86     56.16 o 
   0  -4  14      783.01      902.37     90.31 o 
   1  -4  14      256.90      237.12     49.43 o 
   2  -4  14      202.91      233.03     53.06 o 
   3  -4  14     1278.17     1455.93    121.97 o 
   4  -4  14      237.53      173.73     48.91 o 
   5  -4  14       85.15      104.40     36.06 o 
   6  -4  14       99.87      134.01     39.20 o 
  -8  -3  14       82.33      113.86     52.20 o 
  -7  -3  14       11.13        2.60     23.16 o 
  -6  -3  14      128.79      129.53     38.40 o 
  -5  -3  14       59.68       80.13     31.63 o 
  -4  -3  14      787.22      805.05     63.45 o 
  -3  -3  14     2487.95     2598.76    161.93 o 
  -2  -3  14      929.18      912.99     78.78 o 
  -1  -3  14      545.44      664.79     80.85 o 
   0  -3  14        3.91       -2.32     15.13 o 
   1  -3  14     3587.10     3591.26    215.66 o 
   2  -3  14     2167.98     1928.75    187.10 o 
   3  -3  14     1047.70      861.78    105.90 o 
   4  -3  14      136.64      109.84     44.53 o 
   5  -3  14      217.59      181.63     59.54 o 
   6  -3  14      314.91      328.98     63.53 o 
  -8  -2  14       59.78      109.29     49.59 o 
  -7  -2  14        6.96       -1.30     30.67 o 
  -6  -2  14       90.90       83.70     30.96 o 
  -5  -2  14      931.59      961.66    237.18 o 
  -4  -2  14       45.49       34.81     21.00 o 
  -3  -2  14       11.12       12.97     13.63 o 
  -2  -2  14      708.79      769.21     75.77 o 
  -1  -2  14      175.39      131.18     35.12 o 
   0  -2  14     1114.70     1113.98    177.97 o 
   1  -2  14      118.07      139.04     37.70 o 
   2  -2  14       37.51       80.63     33.60 o 
   3  -2  14      500.33      457.47     76.42 o 
   4  -2  14       51.95       52.07     38.99 o 
   5  -2  14       33.83       18.80     26.43 o 
   6  -2  14       32.92       81.50     35.79 o 
  -8  -1  14       38.30       30.67     31.65 o 
  -7  -1  14        2.81       -2.28     29.04 o 
  -6  -1  14      369.80      213.04     72.10 o 
  -5  -1  14      723.71      788.87     63.24 o 
  -4  -1  14      323.02      390.14     48.84 o 
  -3  -1  14       34.71       44.76     24.28 o 
  -2  -1  14        3.72       12.52     14.23 o 
  -1  -1  14      221.45      190.43     40.67 o 
   0  -1  14       20.24       29.04     23.16 o 
   1  -1  14      224.70      236.04     90.21 o 
   2  -1  14      602.73      619.40     84.67 o 
   3  -1  14      364.80      274.23     62.76 o 
   4  -1  14      222.08      206.74     55.78 o 
   5  -1  14      121.21       91.64     43.55 o 
   6  -1  14        3.60        9.17     23.36 o 
  -8   0  14      121.70        8.16     27.73 o 
  -6   0  14       36.67       52.28     29.03 o 
  -5   0  14        2.45      -13.46     21.24 o 
  -4   0  14      287.87      369.39     46.35 o 
  -3   0  14      670.92      779.08     68.51 o 
  -2   0  14     1673.38     1828.45    123.30 o 
  -1   0  14       18.06        4.99     14.39 o 
   0   0  14       25.31       21.93     19.86 o 
   1   0  14      127.49      170.29     42.67 o 
   2   0  14      914.65      967.00    143.22 o 
   3   0  14      873.71      772.88    131.15 o 
   4   0  14       56.41       19.60     26.82 o 
   5   0  14       16.31      -19.23     21.04 o 
   6   0  14       58.48       41.76     51.87 o 
  -8   1  14      302.80      315.81    101.46 o 
  -7   1  14      640.31      389.54     95.92 o 
  -6   1  14      718.74      760.58     87.97 o 
  -5   1  14      147.55      173.23     47.18 o 
  -4   1  14       20.90       65.30     48.77 o 
  -3   1  14      635.08      829.14     78.85 o 
  -2   1  14      530.98      513.14     57.15 o 
  -1   1  14      195.29      160.49     33.68 o 
   0   1  14       85.06       48.86     40.45 o 
   1   1  14      453.98      463.67     82.70 o 
   2   1  14      528.00      446.36     74.10 o 
   3   1  14       21.84       19.84     27.90 o 
   4   1  14       43.20       31.85     29.06 o 
   5   1  14       47.70       46.23     30.24 o 
  -9   2  14        5.45       24.47     25.45 o 
  -8   2  14       95.23       57.75     37.84 o 
  -7   2  14      113.79      130.97     45.19 o 
  -6   2  14      247.94      329.70     63.64 o 
  -5   2  14        1.56       12.18     25.45 o 
  -4   2  14      338.98      407.10     84.33 o 
  -3   2  14       98.63       66.27     30.83 o 
  -2   2  14       12.23       13.85     17.70 o 
  -1   2  14     1908.30     2003.99    230.27 o 
   0   2  14        3.68        5.39     16.87 o 
   1   2  14       30.87       20.12     24.17 o 
   2   2  14       41.12       41.46     31.74 o 
   3   2  14      130.40      107.60     44.58 o 
   4   2  14      171.31      120.80     89.23 o 
   5   2  14       61.11       46.96     27.51 o 
  -8   3  14      192.89      315.15     87.43 o 
  -7   3  14       15.93        5.87     21.34 o 
  -6   3  14      410.97      440.40     75.98 o 
  -5   3  14      988.20     1189.05    106.08 o 
  -4   3  14      100.83      132.00     43.80 o 
  -3   3  14       25.99       29.90     23.28 o 
  -2   3  14       28.32       37.99     22.23 o 
  -1   3  14        1.75        8.95     17.62 o 
   0   3  14     1221.52     1294.22    185.96 o 
   1   3  14       74.91       63.96     31.84 o 
   2   3  14      118.09       55.62     37.68 o 
   3   3  14        7.88       17.55     29.50 o 
   4   3  14       16.84        7.37     29.16 o 
  -8   4  14        3.72       -7.80     19.76 o 
  -7   4  14      365.86      339.39     64.68 o 
  -6   4  14       70.28       91.25     35.35 o 
  -5   4  14      113.62      153.61     47.71 o 
  -4   4  14       27.68       36.74     36.87 o 
  -3   4  14      181.08      216.45     49.68 o 
  -2   4  14       48.68       25.98     21.30 o 
  -1   4  14      217.96      239.81     50.44 o 
   0   4  14     1261.69      618.56    158.23 o 
   1   4  14      780.96      839.76    128.54 o 
   2   4  14      965.26      994.09    106.70 o 
   3   4  14       56.63        8.99     31.85 o 
   4   4  14      172.53      285.47     82.54 o 
  -8   5  14      136.28      242.73     84.50 o 
  -7   5  14      592.49      779.10    104.58 o 
  -6   5  14       22.19       49.32     31.08 o 
  -5   5  14      296.32      371.62     70.58 o 
  -4   5  14     1056.21     1139.77    102.68 o 
  -3   5  14       15.60       34.99     26.65 o 
  -2   5  14     1365.93     1317.46    107.45 o 
  -1   5  14       60.06       22.05     23.34 o 
   0   5  14       21.23       15.76     15.99 o 
   1   5  14     1309.64       49.59     63.29 o 
   2   5  14       78.36       99.50     48.61 o 
   3   5  14      129.23       77.40     35.02 o 
  -8   6  14        0.88       11.92     25.45 o 
  -7   6  14       33.22        7.46     39.48 o 
  -6   6  14      343.47      481.97     80.89 o 
  -5   6  14       47.69       73.28     31.62 o 
  -4   6  14      504.48      492.81     77.92 o 
  -3   6  14      253.30      213.33     49.07 o 
  -2   6  14      353.39      491.99     76.42 o 
  -1   6  14      389.65      399.19     66.36 o 
   0   6  14      144.36      137.19     37.49 o 
   1   6  14      111.51      241.42    111.58 o 
   2   6  14      278.07      462.29    142.57 o 
  -7   7  14       65.31       49.65     22.23 o 
  -6   7  14      345.60      369.30     68.43 o 
  -5   7  14      190.13      266.58     55.42 o 
  -4   7  14      394.84      475.94     75.21 o 
  -3   7  14      536.00      582.39     83.68 o 
  -2   7  14       28.69       16.40     19.08 o 
  -1   7  14      292.13      309.86     55.70 o 
   0   7  14       51.08       32.87     40.94 o 
   1   7  14      243.96      331.14     90.37 o 
  -7   8  14        2.73       13.22     14.40 o 
  -6   8  14       62.95       47.45     24.31 o 
  -5   8  14      453.22      405.36     68.02 o 
  -4   8  14       45.65       37.44     35.56 o 
  -3   8  14      556.42      642.52     88.95 o 
  -2   8  14        1.04      -16.79     26.10 o 
  -1   8  14      154.39      205.96     46.33 o 
   0   8  14      220.91      163.45     61.33 o 
  -6   9  14        1.40      -21.69     26.75 o 
  -5   9  14        6.83       30.57     15.13 o 
  -4   9  14      223.29      269.69     51.03 o 
  -3   9  14        1.38      -27.67     13.84 o 
  -2   9  14       36.07       32.07     16.84 o 
  -1   9  14       67.39       73.00     59.54 o 
   1 -13  15       11.87      -40.13     25.45 o 
   2 -13  15       54.05       61.01     22.18 o 
  -1 -12  15       51.52      104.07     54.48 o 
   0 -12  15        7.87       40.13     37.52 o 
   1 -12  15       19.04       40.78     30.01 o 
   2 -12  15       43.03       76.67     28.38 o 
   3 -12  15       55.00       30.84     27.89 o 
   4 -12  15       85.60       83.02     21.39 o 
  -3 -11  15      241.68      275.93     56.50 o 
  -2 -11  15      697.29      779.20    105.02 o 
  -1 -11  15       12.24       33.28     33.28 o 
   0 -11  15      838.73      768.31    152.03 o 
   1 -11  15      123.96      121.69     60.36 o 
   2 -11  15       52.07       42.47     22.84 o 
   3 -11  15      397.31      331.88     58.59 o 
   4 -11  15       16.45        3.31     13.38 o 
   5 -11  15      171.45      176.62     35.02 o 
  -4 -10  15      174.91      117.54     57.91 o 
  -3 -10  15       96.74       81.90     30.72 o 
  -2 -10  15      584.83      723.20    102.06 o 
  -1 -10  15      159.07      237.18     90.37 o 
   0 -10  15       49.27      136.04     61.99 o 
   1 -10  15      298.21      342.23     92.00 o 
   2 -10  15      953.43      851.44    126.26 o 
   3 -10  15        6.38       16.28     14.39 o 
   4 -10  15       39.50       35.35     30.67 o 
   5 -10  15      212.50      256.16     45.79 o 
  -4  -9  15       12.42       -9.77     19.74 o 
  -3  -9  15        0.19       -1.78     19.09 o 
  -2  -9  15      268.27      285.45     54.95 o 
  -1  -9  15      633.06      633.90    132.78 o 
   0  -9  15        0.90       32.30     37.19 o 
   1  -9  15      477.84      435.22     69.04 o 
   2  -9  15        0.28      -24.85     12.42 o 
   3  -9  15     1278.10     1201.57    140.94 o 
   4  -9  15      173.88      290.89     57.11 o 
   5  -9  15        2.55       -9.64     28.87 o 
   6  -9  15      180.34      164.08     36.57 o 
  -5  -8  15        3.27        7.37     20.80 o 
  -4  -8  15      182.56      206.74     47.91 o 
  -3  -8  15      387.02      426.93     70.83 o 
  -2  -8  15       65.43       11.13     21.78 o 
  -1  -8  15      269.05      285.14     81.89 o 
   0  -8  15      417.38      418.43     67.30 o 
   1  -8  15        3.41      -14.21     16.54 o 
   2  -8  15      739.10      698.53     91.51 o 
   3  -8  15      193.59      178.76     43.26 o 
   4  -8  15       83.01       95.56     35.64 o 
   5  -8  15      610.30      557.47     82.70 o 
   6  -8  15       66.56       58.87     24.54 o 
  -6  -7  15       23.32       10.69     18.41 o 
  -5  -7  15       36.46       18.89     19.05 o 
  -4  -7  15       20.89        5.21     20.60 o 
  -3  -7  15      197.11      163.38     45.68 o 
  -2  -7  15       28.75        7.24     19.22 o 
  -1  -7  15       26.30       36.64     22.81 o 
   0  -7  15      328.85      301.51     59.62 o 
   1  -7  15      304.46      334.56     63.02 o 
   2  -7  15      241.86      169.51     43.78 o 
   3  -7  15        0.16       -3.53     15.69 o 
   4  -7  15     1699.23     1826.66    189.88 o 
   5  -7  15      130.16      127.06     33.70 o 
   6  -7  15      104.39       97.65     35.58 o 
  -6  -6  15      217.92      228.71     50.47 o 
  -5  -6  15      345.97      319.02     82.87 o 
  -4  -6  15      421.88      393.19     65.79 o 
  -3  -6  15      348.63      349.59     63.65 o 
  -2  -6  15     1274.73     1349.93    104.37 o 
  -1  -6  15     1177.26     1156.18    100.73 o 
   0  -6  15     1408.79     1408.38    115.60 o 
   1  -6  15     1469.19     1542.99    124.93 o 
   2  -6  15      150.15       99.47     37.53 o 
   3  -6  15       37.61       37.37     27.17 o 
   4  -6  15      306.43      297.56     59.38 o 
   5  -6  15        8.33        7.86     17.62 o 
   6  -6  15      166.46      127.85     35.41 o 
  -7  -5  15      142.09      160.35     41.27 o 
  -6  -5  15      363.55      436.06     71.15 o 
  -5  -5  15      226.13      208.00     46.87 o 
  -4  -5  15       62.31       97.12     38.28 o 
  -3  -5  15      901.43      927.49    104.68 o 
  -2  -5  15        2.95        3.25     13.54 o 
  -1  -5  15      842.32      773.74     83.73 o 
   0  -5  15       26.24       30.76     25.40 o 
   1  -5  15       23.45       10.16     34.26 o 
   2  -5  15      169.56      162.20     44.03 o 
   3  -5  15        6.13       14.49     22.03 o 
   4  -5  15       11.95       22.70     23.87 o 
   5  -5  15       69.58       77.87     33.62 o 
   6  -5  15       30.29       28.53     18.23 o 
  -7  -4  15        8.56        9.88     28.55 o 
  -6  -4  15       19.67        3.44     20.30 o 
  -5  -4  15      762.65      831.92     99.02 o 
  -4  -4  15      498.40      577.23     81.30 o 
  -3  -4  15      338.38      413.52     51.18 o 
  -2  -4  15      342.60      355.02     46.14 o 
  -1  -4  15     1956.51     1863.39    132.97 o 
   0  -4  15     1268.74     1373.86    110.06 o 
   1  -4  15      824.93      801.13     99.23 o 
   2  -4  15     1057.78     1079.38    112.09 o 
   3  -4  15      292.22      252.10     57.66 o 
   4  -4  15      767.81      715.70     98.90 o 
   5  -4  15       82.90       85.44     38.45 o 
   6  -4  15       16.85       32.37     25.12 o 
  -7  -3  15       71.31      102.52     32.30 o 
  -6  -3  15      141.92      142.57     67.53 o 
  -5  -3  15      594.36      719.43     99.51 o 
  -4  -3  15     1030.31      981.75     84.74 o 
  -3  -3  15      433.21      555.95     73.47 o 
  -2  -3  15       82.03       67.07     21.21 o 
  -1  -3  15     1081.80      988.90     86.67 o 
   0  -3  15     1152.20     1163.52     99.17 o 
   1  -3  15     1146.63      929.72    171.44 o 
   2  -3  15      426.11      433.42     74.09 o 
   3  -3  15      606.18      509.45     82.54 o 
   4  -3  15      183.02      116.88     45.31 o 
   5  -3  15        4.24       47.25     35.26 o 
   6  -3  15      129.19      173.33     48.07 o 
  -8  -2  15       20.43       24.14     25.12 o 
  -7  -2  15       61.50       44.37     40.78 o 
  -6  -2  15      293.07      221.87     68.02 o 
  -5  -2  15        2.35       32.37     19.78 o 
  -4  -2  15      134.10      175.52     33.74 o 
  -3  -2  15      340.84      348.17     73.88 o 
  -2  -2  15      245.00      258.11     46.98 o 
  -1  -2  15       57.21       56.82     26.38 o 
   0  -2  15      146.94      143.00     47.80 o 
   1  -2  15     1058.77     1008.86    140.12 o 
   2  -2  15       40.31       30.67     29.04 o 
   3  -2  15      392.89      549.07    111.90 o 
   4  -2  15       53.48       65.54     36.76 o 
   5  -2  15      252.96      221.65     74.06 o 
   6  -2  15      308.79      305.96     61.29 o 
  -8  -1  15        4.72        9.46     21.86 o 
  -7  -1  15        2.54        2.94     27.73 o 
  -6  -1  15       65.97      121.69     54.48 o 
  -5  -1  15       11.58       -8.97     22.84 o 
  -4  -1  15        3.25       12.06     15.23 o 
  -3  -1  15      558.57      551.54     57.51 o 
  -2  -1  15      506.42      510.83     85.22 o 
  -1  -1  15        0.20      -12.11     11.77 o 
   0  -1  15      193.44      189.69     44.29 o 
   1  -1  15      267.39      138.19    131.48 o 
   2  -1  15      759.70      513.77    200.48 o 
   3  -1  15      683.41      613.25    113.70 o 
   4  -1  15       13.49      -13.96     22.48 o 
   5  -1  15       10.37       13.08     26.87 o 
  -8   0  15       15.44       -1.96     24.79 o 
  -7   0  15       21.42       15.33     36.54 o 
  -6   0  15      281.54      327.77     60.89 o 
  -5   0  15      521.73      583.06     85.79 o 
  -4   0  15       13.79        2.44     24.97 o 
  -3   0  15      408.21      470.06     52.71 o 
  -2   0  15      197.55      185.91     37.08 o 
  -1   0  15       28.75       98.67     30.92 o 
   0   0  15       54.38       16.38     19.07 o 
   1   0  15      117.92      164.68     44.78 o 
   2   0  15       64.30       61.75     36.52 o 
   3   0  15      909.54      609.66    254.31 o 
   4   0  15      281.34      209.96     56.67 o 
   5   0  15       66.20       37.33     34.22 o 
  -8   1  15      754.83      175.85     69.82 o 
  -7   1  15      163.24       94.94     52.85 o 
  -6   1  15      372.64      423.39     72.87 o 
  -5   1  15       97.69      125.57     45.46 o 
  -4   1  15       26.35       21.29     26.96 o 
  -3   1  15      108.00       86.60     34.38 o 
  -2   1  15       84.62       68.22     20.63 o 
  -1   1  15     2400.57     2673.60    168.98 o 
   0   1  15       11.48        0.13     19.91 o 
   1   1  15      109.56       94.02     37.09 o 
   2   1  15       11.59       21.61     30.01 o 
   3   1  15       76.89       76.99     41.76 o 
   4   1  15      309.35      418.25     98.53 o 
   5   1  15      164.47       81.95     69.49 o 
  -8   2  15      136.59      101.79     51.55 o 
  -7   2  15       25.20       29.04     31.65 o 
  -6   2  15     1003.28     1261.61    111.49 o 
  -5   2  15      221.62      331.97     65.08 o 
  -4   2  15      235.19      356.50     75.53 o 
  -3   2  15      250.79      338.38     54.56 o 
  -2   2  15       31.53       33.05     20.25 o 
  -1   2  15       75.76       79.09     18.48 o 
   0   2  15      127.70      136.82     38.21 o 
   1   2  15      245.92      211.77     54.97 o 
   2   2  15      209.55      215.73     53.16 o 
   3   2  15       15.23        2.22     29.22 o 
   4   2  15        3.84        3.36     25.36 o 
  -8   3  15        4.16      -28.27     16.85 o 
  -7   3  15      593.69      748.25    163.94 o 
  -6   3  15      175.58      298.59     62.15 o 
  -5   3  15       72.95       81.01     38.16 o 
  -4   3  15       95.60      116.55     40.51 o 
  -3   3  15      193.43      213.86     52.73 o 
  -2   3  15      173.07      197.33     45.12 o 
  -1   3  15      320.57      314.95     54.48 o 
   0   3  15      994.03      793.86    162.80 o 
   1   3  15     1056.24      426.08    118.43 o 
   2   3  15     1331.26     1088.47    271.93 o 
   3   3  15        0.65       10.13     29.59 o 
   4   3  15      160.18      205.93     90.86 o 
  -8   4  15       74.87      104.18     31.71 o 
  -7   4  15      359.33      445.87    158.07 o 
  -6   4  15      204.81      389.36     72.30 o 
  -5   4  15     2269.01     2509.56    177.51 o 
  -4   4  15        3.52       -2.03     21.95 o 
  -3   4  15      110.63      128.49     39.25 o 
  -2   4  15     1019.01     1072.54     92.16 o 
  -1   4  15      129.51       87.36     31.66 o 
   0   4  15     1542.76     1016.26    201.62 o 
   1   4  15      812.89      168.34     85.15 o 
   2   4  15      233.16      124.47    124.95 o 
   3   4  15      317.52      317.28     82.38 o 
  -8   5  15       28.69       14.36     18.79 o 
  -7   5  15      175.50      190.08     49.81 o 
  -6   5  15      121.24      147.32     44.40 o 
  -5   5  15       16.22       11.89     22.33 o 
  -4   5  15     1694.31     1624.18    129.92 o 
  -3   5  15      244.58      306.91     60.57 o 
  -2   5  15        1.62       26.50     22.42 o 
  -1   5  15      152.58      137.20     35.30 o 
   0   5  15      254.05      286.44    118.75 o 
   1   5  15      146.30       15.66     61.99 o 
   2   5  15      200.11       58.07     66.23 o 
  -7   6  15        5.23        7.47     22.51 o 
  -6   6  15        1.35       -4.35     21.73 o 
  -5   6  15      110.34      189.08     47.25 o 
  -4   6  15      655.94      819.86    120.39 o 
  -3   6  15      146.24      153.05     42.39 o 
  -2   6  15       80.20       69.02     27.33 o 
  -1   6  15      245.50      234.32     50.01 o 
   0   6  15      128.57      351.69    127.89 o 
   1   6  15      798.12      527.21    154.31 o 
   2   6  15        1.59       55.46     64.92 o 
  -7   7  15        7.09       21.46     18.39 o 
  -6   7  15      221.16      304.08     60.36 o 
  -5   7  15       83.80       99.51     33.63 o 
  -4   7  15       48.18       30.89     19.37 o 
  -3   7  15      113.08       75.46     26.45 o 
  -2   7  15        0.45        5.30     35.07 o 
  -1   7  15        9.04       13.80     21.53 o 
   0   7  15       15.33       30.99     25.77 o 
  -6   8  15       86.02      100.08     41.43 o 
  -5   8  15       84.90       43.00     18.16 o 
  -4   8  15        2.00       48.91     15.70 o 
  -3   8  15      305.21      317.32     91.19 o 
  -2   8  15       36.82       57.82     21.78 o 
  -1   8  15       48.87      106.87     39.31 o 
  -4   9  15        0.43        9.15     14.35 o 
  -3   9  15      374.35      396.67     65.14 o 
  -1 -12  16       31.05       32.62     41.76 o 
   0 -12  16      228.84      322.98     94.29 o 
   1 -12  16        0.61        7.50     30.01 o 
   2 -12  16      380.26      458.05     93.63 o 
   3 -12  16      235.96      245.00     44.83 o 
  -2 -11  16      398.83      367.03     97.87 o 
  -1 -11  16      215.39      267.20     92.00 o 
   0 -11  16       39.75       54.16     42.09 o 
   1 -11  16        1.78      -13.29     24.79 o 
   2 -11  16      387.79      393.78     88.09 o 
   3 -11  16       44.93       73.51     24.71 o 
   4 -11  16        4.35       18.46     15.51 o 
  -3 -10  16        9.72       35.99     19.11 o 
  -2 -10  16      924.04      668.81    134.74 o 
  -1 -10  16       12.96       56.44     52.20 o 
   0 -10  16      650.08      809.09    154.97 o 
   1 -10  16      449.25      389.21     90.70 o 
   2 -10  16        1.75       -1.55     14.64 o 
   3 -10  16      984.52      830.98    102.19 o 
   4 -10  16        5.62      -20.15     21.37 o 
   5 -10  16      441.93      471.62     69.76 o 
  -4  -9  16      169.58      291.05     57.07 o 
  -3  -9  16       81.38      104.92     30.77 o 
  -2  -9  16       83.50      134.74     45.67 o 
  -1  -9  16       91.02      102.12     53.83 o 
   0  -9  16       22.53       35.56     40.13 o 
   1  -9  16     1167.10     1133.31    102.80 o 
   2  -9  16      136.38      105.34     33.05 o 
   3  -9  16        7.78       28.61     18.42 o 
   4  -9  16      247.38      237.32     48.66 o 
   5  -9  16      321.00      299.99     94.61 o 
  -5  -8  16       77.23      141.92     58.40 o 
  -4  -8  16       48.49       48.94     42.90 o 
  -3  -8  16      118.45      161.53     46.86 o 
  -2  -8  16       24.01       66.55     40.45 o 
  -1  -8  16      315.99      378.45     94.29 o 
   0  -8  16       76.09       79.46     34.62 o 
   1  -8  16      510.01      467.78     76.01 o 
   2  -8  16      188.99      141.51     39.16 o 
   3  -8  16      155.35      102.04     42.90 o 
   4  -8  16      768.19      680.96    101.14 o 
   5  -8  16       48.71       45.13     22.58 o 
  -5  -7  16      167.39      179.27     45.57 o 
  -4  -7  16       72.75       52.81     28.15 o 
  -3  -7  16     1046.50     1213.07    175.03 o 
  -2  -7  16      180.21      167.36     62.31 o 
  -1  -7  16     1346.60     1270.48    117.32 o 
   0  -7  16      861.41      986.29    105.12 o 
   1  -7  16     1024.89      868.82    165.41 o 
   2  -7  16     1019.15     1055.43    111.16 o 
   3  -7  16      215.53      227.86     51.58 o 
   4  -7  16       47.01       34.08     43.88 o 
   5  -7  16      122.60      126.43     30.09 o 
   6  -7  16      320.54      353.97     62.86 o 
  -6  -6  16       75.36       92.94     27.86 o 
  -5  -6  16       66.23      128.21     60.36 o 
  -4  -6  16       63.26       96.06     34.70 o 
  -3  -6  16       47.97       13.25     24.60 o 
  -2  -6  16       51.72       55.18     21.57 o 
  -1  -6  16      135.53      184.92     47.42 o 
   0  -6  16       13.06        6.08     23.04 o 
   1  -6  16       71.18       61.68     31.89 o 
   2  -6  16       51.83       45.08     36.38 o 
   3  -6  16       70.22       30.81     28.27 o 
   4  -6  16      324.31      286.49     59.97 o 
   5  -6  16       94.58      116.25     35.20 o 
   6  -6  16       45.85       67.93     20.81 o 
  -6  -5  16       37.29       14.75     23.66 o 
  -5  -5  16      115.13      185.77     45.64 o 
  -4  -5  16      337.06      389.82     69.74 o 
  -3  -5  16       39.22       95.57     34.83 o 
  -2  -5  16      443.91      471.28     55.41 o 
  -1  -5  16       25.69        5.79     16.63 o 
   0  -5  16      649.34      587.94     84.63 o 
   1  -5  16      423.76      547.13     84.25 o 
   2  -5  16       78.09       62.32     33.10 o 
   3  -5  16       46.69       79.24     33.05 o 
   4  -5  16      164.25      161.84     52.21 o 
   5  -5  16      195.93      206.70     49.16 o 
   6  -5  16        2.30      -11.15     15.89 o 
  -7  -4  16      140.28      144.31     47.80 o 
  -6  -4  16      105.89       98.17     35.34 o 
  -5  -4  16       50.13       58.19     33.20 o 
  -4  -4  16     2026.04     2410.69    160.86 o 
  -3  -4  16      165.06      188.35     34.10 o 
  -2  -4  16      368.94      429.58     51.02 o 
  -1  -4  16       22.43       46.08     27.32 o 
   0  -4  16      528.94      613.47     84.89 o 
   1  -4  16     1843.32     1772.37    137.59 o 
   2  -4  16       37.19       20.29     42.90 o 
   3  -4  16       50.30       78.11     32.10 o 
   4  -4  16       32.81       13.95     28.43 o 
   5  -4  16      109.55      122.33     50.08 o 
   6  -4  16      172.39      229.31    121.85 o 
  -7  -3  16      138.69      224.13     74.38 o 
  -6  -3  16       50.44       61.33     37.03 o 
  -5  -3  16      370.84      464.15     72.06 o 
  -4  -3  16        1.77       -4.57     24.79 o 
  -3  -3  16       63.38       58.81     21.90 o 
  -2  -3  16      135.12      164.68     42.12 o 
  -1  -3  16      224.76      228.00     49.62 o 
   0  -3  16       16.76        3.79     22.03 o 
   1  -3  16      756.02      776.74     98.37 o 
   2  -3  16      166.29      125.74     79.44 o 
   3  -3  16      596.89      664.83    101.95 o 
   4  -3  16      356.87      299.68     70.01 o 
   5  -3  16      157.18      168.13     52.12 o 
  -7  -2  16        0.71       16.96     25.77 o 
  -6  -2  16       16.87       46.65     30.67 o 
  -5  -2  16      221.15      309.93     79.60 o 
  -4  -2  16      373.93      401.27     53.83 o 
  -3  -2  16       24.26       37.78     17.08 o 
  -2  -2  16       88.94      108.49     25.66 o 
  -1  -2  16      323.31      352.27     60.85 o 
   0  -2  16      489.71      658.17     99.83 o 
   1  -2  16       69.99       65.30     32.29 o 
   2  -2  16      423.44      430.62     97.87 o 
   3  -2  16     1081.84      859.56    142.24 o 
   4  -2  16       66.27       37.14     32.40 o 
   5  -2  16       35.33       47.28     33.94 o 
  -7  -1  16        5.70        4.57     29.36 o 
  -6  -1  16       12.42       90.70     44.37 o 
  -5  -1  16       83.42       67.58     43.23 o 
  -4  -1  16       23.96       34.53     18.14 o 
  -3  -1  16      266.33      306.05     42.03 o 
  -2  -1  16      732.08      892.77     86.84 o 
  -1  -1  16      278.32      333.37     56.66 o 
   0  -1  16      621.29      561.11     80.69 o 
   1  -1  16      200.52      132.11     41.06 o 
   2  -1  16      661.59      571.06    188.08 o 
   3  -1  16      125.70       92.50     64.11 o 
   4  -1  16      287.25      250.56     99.02 o 
   5  -1  16        2.36      -18.33     21.21 o 
  -8   0  16      189.71      107.34     34.91 o 
  -7   0  16      157.56       71.77     40.45 o 
  -6   0  16        5.00      -11.03     21.06 o 
  -5   0  16      124.87      174.59     50.40 o 
  -4   0  16      182.01      211.23     55.42 o 
  -3   0  16      105.23       86.75     33.99 o 
  -2   0  16       39.43       42.57     33.34 o 
  -1   0  16     1086.17     1139.20     95.68 o 
   0   0  16      190.70      262.94     53.64 o 
   1   0  16     1260.07     1105.74    133.92 o 
   2   0  16      115.32      163.31     55.30 o 
   3   0  16       46.30       67.93     38.87 o 
   4   0  16      231.53       55.02    104.73 o 
   5   0  16      475.51      251.68    172.26 o 
  -7   1  16      410.09      333.75     85.80 o 
  -6   1  16      505.76      634.62     92.76 o 
  -5   1  16        9.34       26.37     28.37 o 
  -4   1  16       64.89      119.44     41.93 o 
  -3   1  16      466.42      508.46     78.14 o 
  -2   1  16      252.79      162.09     59.54 o 
  -1   1  16        3.99       27.63     18.24 o 
   0   1  16        5.40       12.48     22.99 o 
   1   1  16       64.41       39.67     29.45 o 
   2   1  16      149.69      137.05     70.14 o 
   3   1  16        0.60       29.54     26.69 o 
   4   1  16       83.74       92.74     43.31 o 
  -8   2  16      413.15      178.13     57.09 o 
  -7   2  16      124.51      152.52     41.37 o 
  -6   2  16        0.17       10.61     25.72 o 
  -5   2  16     1009.63     1205.29    110.14 o 
  -4   2  16      206.38      262.33     59.72 o 
  -3   2  16       22.23       -1.35     21.45 o 
  -2   2  16      957.53     1087.94    326.08 o 
  -1   2  16      725.45      911.53    178.78 o 
   0   2  16       67.72      104.38     35.39 o 
   1   2  16      186.42      107.45     41.45 o 
   2   2  16      848.04      695.09     96.71 o 
   3   2  16      287.66      277.59     63.91 o 
   4   2  16      141.99      209.36     56.96 o 
  -8   3  16        1.42       -1.84     18.25 o 
  -7   3  16       73.00      115.79     48.77 o 
  -6   3  16     1311.45     1666.74    135.31 o 
  -5   3  16     1151.48     1346.00    117.75 o 
  -4   3  16      513.35      612.65     89.97 o 
  -3   3  16      340.69      347.01     67.39 o 
  -2   3  16      612.80      718.47     93.84 o 
  -1   3  16     1010.29      706.00    164.10 o 
   0   3  16     1049.33      639.44    158.23 o 
   1   3  16      159.39       99.80     80.58 o 
   2   3  16       11.87       -4.20     32.95 o 
   3   3  16      206.08      129.15     47.94 o 
  -8   4  16        6.26      -15.89     18.27 o 
  -7   4  16      229.06      277.64    100.97 o 
  -6   4  16      212.71      229.89     53.16 o 
  -5   4  16       12.30        2.71     19.66 o 
  -4   4  16      568.14      653.81     94.06 o 
  -3   4  16      307.32      210.74     51.22 o 
  -2   4  16      131.39       78.89     24.87 o 
  -1   4  16      377.77      433.91    138.65 o 
   0   4  16      429.09      551.36    157.58 o 
   1   4  16      481.73      296.88    111.90 o 
   2   4  16      182.80      235.88    106.03 o 
  -7   5  16       39.19      106.79     31.59 o 
  -6   5  16        7.87       10.48     22.25 o 
  -5   5  16       25.86       65.45     30.24 o 
  -4   5  16      617.58      728.07     99.17 o 
  -3   5  16      627.92      771.35     99.01 o 
  -2   5  16      693.41      648.74     87.57 o 
  -1   5  16      140.73      155.16     52.75 o 
   0   5  16       56.02       77.65     68.19 o 
   1   5  16      816.36     1174.81    241.10 o 
   2   5  16       71.58       64.92     63.94 o 
  -7   6  16       82.80       84.37     32.49 o 
  -6   6  16       26.67       48.00     22.67 o 
  -5   6  16       69.28       84.72     32.08 o 
  -4   6  16      170.97      100.79     33.93 o 
  -3   6  16      357.15      333.81     62.08 o 
  -2   6  16      147.21      119.31     30.83 o 
  -1   6  16       20.53       31.97     35.89 o 
   0   6  16       18.09       90.37     75.36 o 
   1   6  16        9.27       23.82     60.68 o 
  -6   7  16       59.48       87.09     26.74 o 
  -5   7  16       15.39        6.85     17.80 o 
  -4   7  16        1.45       23.81     17.48 o 
  -3   7  16       48.66       63.34     24.19 o 
  -2   7  16       51.97       63.64     27.57 o 
  -1   7  16      100.78       33.60     41.76 o 
   0   7  16      183.46      274.70     76.02 o 
  -5   8  16      208.02      260.72     43.94 o 
  -4   8  16       14.11       27.47     15.37 o 
  -3   8  16      181.69      184.88     39.42 o 
  -2   8  16        1.80        3.52     15.77 o 
   1 -12  17       40.12       -4.57     20.55 o 
   2 -12  17      122.59      121.04     30.99 o 
  -1 -11  17       14.77        5.87     32.95 o 
   0 -11  17      593.72      485.78    116.47 o 
   1 -11  17       93.54       80.91     33.28 o 
   2 -11  17        3.53        5.79     14.68 o 
   3 -11  17      420.53      325.07     60.36 o 
  -3 -10  17       13.00      -14.03     23.16 o 
  -2 -10  17      477.32      507.31    110.27 o 
  -1 -10  17      336.83      335.71     86.13 o 
   0 -10  17       47.18       17.62     36.54 o 
   1 -10  17       60.30       56.11     33.28 o 
   2 -10  17       54.66       19.65     15.61 o 
   3 -10  17      169.09      166.81     37.86 o 
   4 -10  17        1.43      -12.97     22.18 o 
  -4  -9  17       26.59       20.63     20.20 o 
  -3  -9  17        0.79       57.09     31.32 o 
  -2  -9  17      422.69      495.57    111.58 o 
  -1  -9  17      180.98      170.63     61.33 o 
   0  -9  17      183.19      193.46     65.90 o 
   1  -9  17     1226.60     1295.75    114.12 o 
   2  -9  17       51.98       61.20     22.87 o 
   3  -9  17      773.77      871.87    105.42 o 
   4  -9  17      153.69      201.58     41.06 o 
   5  -9  17       56.32       56.44     17.95 o 
  -4  -8  17      280.41      393.96    164.75 o 
  -3  -8  17     1134.63     1274.52    111.71 o 
  -2  -8  17       68.28       16.96     30.34 o 
  -1  -8  17      301.51      268.83     86.78 o 
   0  -8  17      610.98      649.89     88.77 o 
   1  -8  17      281.92      210.36     49.69 o 
   2  -8  17     1487.18     1395.68    164.75 o 
   3  -8  17       56.97       45.36     22.13 o 
   4  -8  17       89.78       96.50     24.24 o 
   5  -8  17      177.64      180.61     48.12 o 
  -5  -7  17      264.48      435.21    107.34 o 
  -4  -7  17      309.37      272.37     81.72 o 
  -3  -7  17      404.89      463.67     74.00 o 
  -2  -7  17       36.32       42.41     32.30 o 
  -1  -7  17      139.02       95.87     41.92 o 
   0  -7  17        0.48       -5.07     23.44 o 
   1  -7  17      701.51      645.58     92.88 o 
   2  -7  17      176.03      160.71     59.87 o 
   3  -7  17      107.98       93.89     36.84 o 
   4  -7  17      626.66      532.25    114.19 o 
   5  -7  17      114.81      118.39     32.87 o 
  -6  -6  17       25.80       -8.94     17.69 o 
  -5  -6  17       33.72       -2.95     45.35 o 
  -4  -6  17        0.93       18.79     23.35 o 
  -3  -6  17      147.18      193.48     43.57 o 
  -2  -6  17        0.78       43.06     28.06 o 
  -1  -6  17        0.76        7.34     23.07 o 
   0  -6  17      280.88      304.83     60.46 o 
   1  -6  17        7.84       10.41     28.26 o 
   2  -6  17      228.25      231.04     55.37 o 
   3  -6  17       45.13       73.24     35.89 o 
   4  -6  17       13.66        8.01     19.13 o 
   5  -6  17       86.53      123.56     36.81 o 
  -6  -5  17        4.95       26.67     21.06 o 
  -5  -5  17      264.26      228.90     49.83 o 
  -4  -5  17      170.58      271.46     55.48 o 
  -3  -5  17      191.63      208.59     48.58 o 
  -2  -5  17      381.40      450.69     70.78 o 
  -1  -5  17       10.60      -12.04     20.27 o 
   0  -5  17       73.21       86.72     39.27 o 
   1  -5  17       27.55        9.74     23.27 o 
   2  -5  17        1.94        7.79     21.71 o 
   3  -5  17      158.99      170.13     49.60 o 
   4  -5  17       13.48       29.88     28.69 o 
   5  -5  17       74.09       72.92     45.51 o 
  -7  -4  17       29.51       23.16     27.40 o 
  -6  -4  17       22.84       26.83     30.99 o 
  -5  -4  17        1.54       15.60     22.03 o 
  -4  -4  17       22.10       43.49     29.26 o 
  -3  -4  17        3.99       19.02     16.33 o 
  -2  -4  17       24.31       35.45     25.60 o 
  -1  -4  17      571.05      659.62     91.32 o 
   0  -4  17       19.25       27.42     26.34 o 
   1  -4  17      450.43      404.19     72.05 o 
   2  -4  17        6.92      -36.71     32.46 o 
   3  -4  17      657.17      615.93    177.32 o 
   4  -4  17      223.55      210.58     57.02 o 
   5  -4  17      136.98       73.52     48.28 o 
  -7  -3  17       11.25      -18.27     21.53 o 
  -6  -3  17       76.43      118.75     50.89 o 
  -5  -3  17       44.43       63.84     28.43 o 
  -4  -3  17     1840.50     2050.13    200.97 o 
  -3  -3  17        6.31        5.90     15.26 o 
  -2  -3  17       43.81       59.40     31.12 o 
  -1  -3  17      563.29      695.96     93.12 o 
   0  -3  17     1294.75     1260.94    108.63 o 
   1  -3  17      855.36      818.99    113.37 o 
   2  -3  17       59.84       57.36     28.97 o 
   3  -3  17      635.86      635.96    176.50 o 
   4  -3  17      142.76      108.28     40.45 o 
   5  -3  17      156.10      189.13     50.73 o 
  -7  -2  17      144.35      214.02     70.14 o 
  -6  -2  17        7.17      -45.67     28.06 o 
  -5  -2  17      113.52      155.29     58.72 o 
  -4  -2  17      502.15      614.57     69.52 o 
  -3  -2  17      306.34      293.05     68.84 o 
  -2  -2  17      192.27      185.93     45.68 o 
  -1  -2  17      109.00      113.82     38.20 o 
   0  -2  17      182.76      200.08     50.16 o 
   1  -2  17      146.80      194.21     61.17 o 
   2  -2  17       73.16       61.29     37.19 o 
   3  -2  17        8.48       24.36     27.39 o 
   4  -2  17      605.69      500.33    134.58 o 
   5  -2  17      165.59      136.75     44.58 o 
  -7  -1  17       12.57      -18.60     24.47 o 
  -6  -1  17       78.57      119.41     49.26 o 
  -5  -1  17      754.67      708.97    173.73 o 
  -4  -1  17     1158.73     1055.41    148.44 o 
  -3  -1  17      423.23      450.32    107.22 o 
  -2  -1  17      211.31      262.01     85.15 o 
  -1  -1  17        0.52       24.31     20.80 o 
   0  -1  17      382.56      456.54    133.92 o 
   1  -1  17     1604.89     1568.18    127.34 o 
   2  -1  17       76.59       73.79     37.86 o 
   3  -1  17      137.44       59.33     34.93 o 
   4  -1  17       14.39       23.36     26.48 o 
  -7   0  17       11.44       44.70     34.91 o 
  -6   0  17      582.54      646.97    115.82 o 
  -5   0  17      167.03      234.68     57.10 o 
  -4   0  17       18.93       -2.57     29.78 o 
  -3   0  17       56.82       44.97     34.75 o 
  -2   0  17       31.84       38.92     17.79 o 
  -1   0  17      269.32      362.35     62.25 o 
   0   0  17      210.42      133.49     40.04 o 
   1   0  17      195.77      182.21     53.27 o 
   2   0  17      840.12      881.77    112.62 o 
   3   0  17        3.42       49.21     34.86 o 
   4   0  17      115.11      116.23     40.88 o 
  -7   1  17      174.33      111.90     50.24 o 
  -6   1  17       33.51       29.56     29.68 o 
  -5   1  17      919.13     1246.55    114.12 o 
  -4   1  17        9.29       18.65     31.39 o 
  -3   1  17      137.46      185.49     50.25 o 
  -2   1  17     1395.48     1481.49    195.75 o 
  -1   1  17        0.62       29.43     27.89 o 
   0   1  17      509.58      567.21     84.68 o 
   1   1  17       10.82       -0.70     24.61 o 
   2   1  17      153.24       85.13     41.12 o 
   3   1  17      592.90      599.88     92.95 o 
   4   1  17      224.59      181.92     66.72 o 
  -7   2  17      110.26      162.14     67.21 o 
  -6   2  17      401.99      489.61     81.04 o 
  -5   2  17      243.58      321.12     63.22 o 
  -4   2  17     1650.94     1935.90    148.01 o 
  -3   2  17     2275.72     2408.41    188.22 o 
  -2   2  17       66.29      191.51     76.34 o 
  -1   2  17      651.01      692.95    158.23 o 
   0   2  17       13.57       21.53     51.55 o 
   1   2  17      365.04      193.71     78.46 o 
   2   2  17      402.16      332.38     67.95 o 
   3   2  17      176.31      127.65     44.56 o 
  -7   3  17      469.11      579.23     88.17 o 
  -6   3  17       18.18       32.59     27.44 o 
  -5   3  17       14.94        6.57     23.64 o 
  -4   3  17      368.38      378.68    101.79 o 
  -3   3  17       79.42       72.21     37.22 o 
  -2   3  17      527.13      548.09    140.61 o 
  -1   3  17       60.82       72.10     70.80 o 
   0   3  17      460.27      346.15    118.10 o 
   1   3  17      487.67      459.03    134.74 o 
   2   3  17      247.98      249.92     80.75 o 
  -7   4  17      101.96      198.73     57.42 o 
  -6   4  17      301.04      367.58     69.61 o 
  -5   4  17       96.21      146.88     44.20 o 
  -4   4  17        0.04      -11.19     20.95 o 
  -3   4  17      406.23      565.61     86.78 o 
  -2   4  17      638.78      867.27    278.78 o 
  -1   4  17      397.02      337.67    128.54 o 
   0   4  17      289.61      257.08    116.14 o 
   1   4  17      426.32      387.25    126.91 o 
   2   4  17       18.32       48.94     56.11 o 
  -7   5  17       66.97      133.18     33.00 o 
  -6   5  17      419.91      588.75     90.56 o 
  -5   5  17       24.36       10.44     21.76 o 
  -4   5  17      153.72      159.83     44.60 o 
  -3   5  17      151.83      175.57     40.64 o 
  -2   5  17       21.82       55.46     46.33 o 
  -1   5  17       59.73      146.81     97.87 o 
   0   5  17       13.11      -49.26     46.98 o 
   1   5  17        0.48       12.40     62.31 o 
  -6   6  17        0.60       -2.11     36.21 o 
  -5   6  17       16.10        1.62     21.74 o 
  -4   6  17      177.94      247.89     51.83 o 
  -3   6  17      209.27      228.64     49.61 o 
  -2   6  17       25.69       79.28     34.58 o 
  -1   6  17      115.96      177.80     64.27 o 
   0   6  17      296.80      285.53     76.02 o 
  -5   7  17       21.25       23.14     17.02 o 
  -4   7  17        0.46       23.46     33.60 o 
  -3   7  17       41.73       41.01     30.18 o 
  -2   7  17      147.98      147.14     58.72 o 
  -1 -11  18        1.44       28.71     29.69 o 
   0 -11  18        6.37       24.14     38.50 o 
   1 -11  18       46.24       44.70     17.62 o 
   2 -11  18       15.63       -6.14     13.58 o 
  -2 -10  18       16.13        5.22     28.06 o 
  -1 -10  18      141.05      240.12     67.21 o 
   0 -10  18     1087.11     1134.69    129.21 o 
   1 -10  18      293.38      368.66     84.82 o 
   2 -10  18       13.07        1.18     21.53 o 
   3 -10  18      193.35      166.79     33.76 o 
  -3  -9  18      104.47       69.82     31.65 o 
  -2  -9  18       16.00      -32.95     22.51 o 
  -1  -9  18      559.38      512.53    114.51 o 
   0  -9  18       94.19       67.53     48.61 o 
   1  -9  18      947.89      727.72     98.94 o 
   2  -9  18      227.19      244.72     86.78 o 
   3  -9  18        6.55      -27.01     21.53 o 
   4  -9  18      177.92      227.95     41.43 o 
  -4  -8  18      145.02      123.57     77.32 o 
  -3  -8  18      304.40      295.58     77.32 o 
  -2  -8  18        3.50      -25.77     22.51 o 
  -1  -8  18        0.30       10.11     23.16 o 
   0  -8  18       30.88       33.12     28.12 o 
   1  -8  18      852.48      902.36    114.08 o 
   2  -8  18       42.55       77.45     30.84 o 
   3  -8  18        3.65        7.03     29.69 o 
   4  -8  18      590.41      642.40     87.70 o 
  -5  -7  18        8.52       60.49     40.13 o 
  -4  -7  18       35.45       32.45     23.07 o 
  -3  -7  18      934.07      897.18    156.60 o 
  -2  -7  18        0.16       15.01     30.99 o 
  -1  -7  18        2.81        6.98     16.54 o 
   0  -7  18       83.92       45.66     40.13 o 
   1  -7  18        1.20       20.84     25.60 o 
   2  -7  18     2236.99     1978.36    208.47 o 
   3  -7  18        2.86       15.97     20.47 o 
   4  -7  18        1.63      -24.28     17.13 o 
  -5  -6  18      119.23      173.76     45.54 o 
  -4  -6  18      209.62      250.10     53.64 o 
  -3  -6  18       32.57       81.24     35.89 o 
  -2  -6  18       53.70       92.33     40.78 o 
  -1  -6  18      166.81      145.42     44.13 o 
   0  -6  18       63.65      103.87     38.32 o 
   1  -6  18       36.96        7.75     21.37 o 
   2  -6  18       29.80       35.37     28.59 o 
   3  -6  18       13.52        9.27     21.17 o 
   4  -6  18      164.81      101.58     35.13 o 
   5  -6  18      120.90       66.70     37.19 o 
  -6  -5  18        5.08        0.56     20.73 o 
  -5  -5  18       16.86       26.32     23.92 o 
  -4  -5  18      114.64       70.47     31.02 o 
  -3  -5  18      136.37      138.00     57.42 o 
  -2  -5  18        1.86       21.30     19.70 o 
  -1  -5  18       10.73        9.06     23.69 o 
   0  -5  18        9.49      -14.98     23.11 o 
   1  -5  18       43.45       44.94     30.09 o 
   2  -5  18      373.36      339.77     66.63 o 
   3  -5  18     1082.49      929.74    149.09 o 
   4  -5  18       25.63       65.02     33.91 o 
   5  -5  18      182.43      188.30     55.14 o 
  -6  -4  18      299.45      344.79     59.25 o 
  -5  -4  18       40.51      125.10     36.78 o 
  -4  -4  18      565.18      667.41     89.77 o 
  -3  -4  18       40.71       39.41     44.53 o 
  -2  -4  18      342.00      357.37     66.50 o 
  -1  -4  18      282.21      310.74     62.15 o 
   0  -4  18      434.52      426.48     70.96 o 
   1  -4  18       14.71        8.44     21.47 o 
   2  -4  18       60.43       65.18     35.23 o 
   3  -4  18       45.59       44.37     26.06 o 
   4  -4  18      193.78      149.92     89.72 o 
  -6  -3  18       72.06       68.19     43.72 o 
  -5  -3  18      235.11      235.41     49.83 o 
  -4  -3  18        0.65        2.61     26.43 o 
  -3  -3  18      657.97      689.23     93.80 o 
  -2  -3  18      660.99      681.83     91.83 o 
  -1  -3  18      761.08      858.54    107.71 o 
   0  -3  18       57.74       80.12     32.27 o 
   1  -3  18     1061.89     1048.79    110.98 o 
   2  -3  18      130.72      108.26     36.69 o 
   3  -3  18      366.66      466.21    108.97 o 
   4  -3  18      913.75      826.13    153.66 o 
  -7  -2  18       26.10       62.64     35.56 o 
  -6  -2  18      401.63      124.95     47.63 o 
  -4  -2  18       31.18       28.86     18.03 o 
  -3  -2  18      420.86      563.04     82.05 o 
  -2  -2  18       96.59       73.24     31.90 o 
  -1  -2  18      930.87      964.87    109.35 o 
   0  -2  18       77.27      122.06     39.21 o 
   1  -2  18       10.93       20.16     24.93 o 
   2  -2  18      295.15      282.65    110.60 o 
   3  -2  18      423.55      300.30     66.39 o 
   4  -2  18      225.32      265.16     61.17 o 
  -7  -1  18      100.59      144.85     43.72 o 
  -6  -1  18      184.42      169.97     53.50 o 
  -5  -1  18      786.84      823.17    199.17 o 
  -4  -1  18      285.64      302.98     63.32 o 
  -3  -1  18        1.09      -21.86     32.30 o 
  -2  -1  18      512.73      610.41    148.61 o 
  -1  -1  18      286.59      303.80     58.52 o 
   0  -1  18      416.90      411.19     72.33 o 
   1  -1  18      136.42      115.63     40.21 o 
   2  -1  18      717.97      691.97    100.41 o 
   3  -1  18       10.75       41.76     31.27 o 
   4  -1  18        1.83       24.69     27.25 o 
  -7   0  18       55.96       81.89     35.23 o 
  -6   0  18       50.05       33.60     35.56 o 
  -5   0  18      106.49      132.91     46.16 o 
  -4   0  18      207.20      172.61     50.81 o 
  -3   0  18      139.19       98.53     54.81 o 
  -2   0  18      102.27       40.78     46.33 o 
  -1   0  18      147.67      141.43     40.07 o 
   0   0  18     1212.31     1106.40    102.74 o 
   1   0  18      426.63      286.95     63.72 o 
   2   0  18      276.58      337.89    114.68 o 
   3   0  18      275.34      258.64     62.00 o 
  -7   1  18      217.81      157.25     65.58 o 
  -6   1  18      288.75      297.41     62.16 o 
  -5   1  18       10.35       -1.42     25.22 o 
  -4   1  18      306.01      431.45     78.90 o 
  -3   1  18     1061.09      862.43    262.14 o 
  -2   1  18      167.06      106.68     62.31 o 
  -1   1  18      133.16      174.22     65.58 o 
   0   1  18        1.01       18.37     27.40 o 
   1   1  18      508.70      447.42     97.06 o 
   2   1  18      441.12      350.37     69.89 o 
   3   1  18       79.87      116.49     42.13 o 
  -7   2  18      166.42      220.50     46.85 o 
  -6   2  18      188.24      329.67     65.03 o 
  -5   2  18       60.80       65.52     33.77 o 
  -4   2  18       17.40       27.40     27.88 o 
  -3   2  18        7.61        5.43     21.38 o 
  -2   2  18      988.03     1067.15    207.49 o 
  -1   2  18        0.72       17.29     34.26 o 
   0   2  18       14.48      -22.18     40.13 o 
   1   2  18      186.20      400.63    130.50 o 
   2   2  18      139.51       76.17    115.00 o 
  -7   3  18       70.78       96.12     31.37 o 
  -6   3  18      439.46      722.90    102.40 o 
  -5   3  18       40.70       42.83     56.11 o 
  -4   3  18      366.81      393.31    106.19 o 
  -3   3  18      454.65      420.87    121.85 o 
  -2   3  18      970.66     1005.82    202.27 o 
  -1   3  18      849.68     1018.87    215.00 o 
   0   3  18       21.10      101.79     77.65 o 
   1   3  18       16.61      -41.11     43.06 o 
   2   3  18       72.46       17.62     46.33 o 
  -6   4  18       70.37      129.35     36.33 o 
  -5   4  18       65.98       52.31     27.15 o 
  -4   4  18      302.88      327.33     63.91 o 
  -3   4  18        3.79      -17.36     19.84 o 
  -2   4  18      147.17       71.02     43.55 o 
  -1   4  18      330.18      450.22    138.98 o 
   0   4  18       56.48      167.36     95.92 o 
   1   4  18      190.70       83.19     57.42 o 
  -6   5  18        0.47      -11.99     28.71 o 
  -5   5  18      193.72      256.98     56.85 o 
  -4   5  18      160.63      161.40     41.59 o 
  -3   5  18      123.34      185.63     38.56 o 
  -2   5  18        3.01       10.44     24.79 o 
  -1   5  18       21.78       21.95     30.50 o 
   0   5  18      335.80      589.85    162.80 o 
  -5   6  18       76.10      142.13     33.31 o 
  -4   6  18       33.71        4.11     62.48 o 
  -3   6  18       73.70       40.43     20.33 o 
  -2   6  18      382.74      482.52    118.43 o 
  -1 -10  19       86.64       92.00     37.19 o 
   0 -10  19      120.83      155.62     60.36 o 
   1 -10  19      489.18      555.92    116.80 o 
   2 -10  19      159.42      141.15     27.46 o 
  -3  -9  19       12.77       -5.22     25.77 o 
  -2  -9  19        2.43      -47.63     23.82 o 
  -1  -9  19      355.70      330.81     82.21 o 
   0  -9  19       58.63       40.45     36.21 o 
   1  -9  19      279.70      236.79     52.46 o 
   2  -9  19       10.06        4.20     18.42 o 
   3  -9  19        6.29       13.49     15.73 o 
  -3  -8  19      360.28      304.39     79.93 o 
  -2  -8  19       44.03      -38.82     21.53 o 
  -1  -8  19       10.88      -11.36     20.97 o 
   0  -8  19       26.83       26.62     30.34 o 
   1  -8  19       57.75       77.93     29.45 o 
   2  -8  19      667.18      678.54     96.20 o 
   3  -8  19       27.76       17.08     36.38 o 
   4  -8  19      263.50      223.36     37.89 o 
  -4  -7  19        0.83       39.48     27.40 o 
  -3  -7  19      451.12      430.32     97.87 o 
  -2  -7  19       70.62       34.26     34.58 o 
  -1  -7  19      128.39      156.92     63.29 o 
   0  -7  19       22.65       48.15     27.63 o 
   1  -7  19        1.53       12.95     21.82 o 
   2  -7  19        7.57       11.95     21.29 o 
   3  -7  19       82.48       91.47     31.54 o 
   4  -7  19      630.32      555.24    141.43 o 
  -5  -6  19        0.63       20.52     28.22 o 
  -4  -6  19       31.83       26.75     30.99 o 
  -3  -6  19      103.46      117.12     45.02 o 
  -2  -6  19       25.83       -8.16     25.77 o 
  -1  -6  19       81.22       58.84     30.56 o 
   0  -6  19       68.46       60.90     32.99 o 
   1  -6  19       22.91       53.80     27.78 o 
   2  -6  19      218.35      257.83     60.71 o 
   3  -6  19      384.04      312.80     78.95 o 
   4  -6  19        0.62       36.71     23.65 o 
  -5  -5  19        2.51       -0.62     20.96 o 
  -4  -5  19      346.60      395.98     65.40 o 
  -3  -5  19       26.58      -15.33     27.40 o 
  -2  -5  19      559.92      663.35     90.61 o 
  -1  -5  19       77.45       98.28     64.27 o 
   0  -5  19        2.71      -19.66     21.32 o 
   1  -5  19        8.01       21.22     22.52 o 
   2  -5  19      102.88       93.76     39.80 o 
   3  -5  19       20.76       35.89     26.02 o 
   4  -5  19      136.96      151.94     44.12 o 
  -6  -4  19      253.54      248.27     85.80 o 
  -5  -4  19       86.04      102.80     34.85 o 
  -4  -4  19        5.61       69.70     31.83 o 
  -3  -4  19        7.40        2.36     18.21 o 
  -2  -4  19     1051.48     1064.71    122.67 o 
  -1  -4  19      161.77      205.71     51.66 o 
   0  -4  19       30.72       33.93     26.30 o 
   1  -4  19      253.06      198.03     69.16 o 
   2  -4  19      335.82      343.55     90.53 o 
   3  -4  19      378.52      430.97    105.05 o 
   4  -4  19        9.60       32.04     27.26 o 
  -6  -3  19      327.69      494.26    116.47 o 
  -5  -3  19        0.65       19.25     30.99 o 
  -4  -3  19      337.78      309.61     75.36 o 
  -3  -3  19      349.34      423.51     71.46 o 
  -2  -3  19        2.41        8.26     20.96 o 
  -1  -3  19     2150.67     2126.55    156.13 o 
   0  -3  19      349.10      520.28     84.73 o 
   1  -3  19      182.36      132.26     49.26 o 
   2  -3  19       17.12       19.73     29.36 o 
   3  -3  19       64.90       46.41     32.41 o 
   4  -3  19       79.01       70.88     34.98 o 
  -6  -2  19        0.17      -18.92     26.43 o 
  -5  -2  19      860.41      558.86    107.34 o 
  -4  -2  19      223.87      364.16     74.13 o 
  -3  -2  19      643.42      769.17     95.28 o 
  -2  -2  19      363.02      433.08     72.43 o 
  -1  -2  19      108.88      118.94     38.76 o 
   0  -2  19      857.06      939.88    115.23 o 
   1  -2  19      116.28      184.57     45.89 o 
   2  -2  19        0.45      -19.88     23.33 o 
   3  -2  19        1.14        7.50     26.58 o 
  -6  -1  19       35.24      -31.32     29.69 o 
  -5  -1  19      468.60      419.60     73.24 o 
  -4  -1  19       63.31       77.87     31.43 o 
  -3  -1  19      844.39     1119.68    160.19 o 
  -2  -1  19       26.07       17.29     17.94 o 
  -1  -1  19      454.79      584.42     85.36 o 
   0  -1  19      872.44      923.25    113.44 o 
   1  -1  19       13.11        5.84     22.03 o 
   2  -1  19      855.52      621.09     98.02 o 
   3  -1  19       82.37       44.51     32.65 o 
  -6   0  19      111.88      129.19     44.04 o 
  -5   0  19       74.43       46.05     36.29 o 
  -4   0  19      182.14      213.38     58.22 o 
  -3   0  19      385.36      433.91    113.21 o 
  -2   0  19      640.59      940.24    184.33 o 
  -1   0  19      789.06      953.29    183.35 o 
   0   0  19      253.52      222.97     52.40 o 
   1   0  19       81.23       54.92     30.93 o 
   2   0  19     1034.51     1027.83    127.62 o 
   3   0  19       17.92       49.48     38.01 o 
  -6   1  19      122.89      165.01     44.23 o 
  -5   1  19      105.71      223.93     55.34 o 
  -4   1  19       24.21       20.09     29.03 o 
  -3   1  19       46.84       70.80     51.55 o 
  -2   1  19      328.25      491.33    129.85 o 
  -1   1  19      157.49       84.50     52.53 o 
   0   1  19       74.72       62.31     65.58 o 
   1   1  19      232.38      297.21     62.71 o 
   2   1  19        4.90       24.53     27.62 o 
  -6   2  19      284.04      392.44     72.88 o 
  -5   2  19       39.43       55.64     29.13 o 
  -4   2  19      602.70      895.08    115.73 o 
  -3   2  19      259.07      281.80     67.50 o 
  -2   2  19        1.08       24.14     33.93 o 
  -1   2  19        5.23       -7.18     26.75 o 
   0   2  19       76.98       43.39     61.99 o 
   1   2  19      488.04      355.61    118.75 o 
   2   2  19        1.58      -39.80     41.76 o 
  -6   3  19      118.97      159.53     40.32 o 
  -5   3  19       10.56        2.11     21.11 o 
  -4   3  19      174.46      178.81     45.30 o 
  -3   3  19      393.75      344.84    110.92 o 
  -2   3  19       95.52      132.78     53.18 o 
  -1   3  19      275.07      234.25    100.48 o 
   0   3  19       58.25       43.06     60.03 o 
   1   3  19      300.03      299.17    110.27 o 
  -6   4  19       51.33      104.59     32.57 o 
  -5   4  19       18.86       29.05     34.58 o 
  -4   4  19        0.39       15.00     23.29 o 
  -3   4  19      311.00      354.63    110.92 o 
  -2   4  19      121.20      134.09     52.85 o 
  -1   4  19        3.68       27.40     55.14 o 
   0   4  19       71.78      231.31    108.97 o 
  -5   5  19      320.85      317.38     60.26 o 
  -4   5  19      186.23      115.85     36.69 o 
  -3   5  19        0.41      -27.08     20.23 o 
  -2   5  19       79.60       87.43     37.19 o 
  -2  -9  20        7.32       13.05     25.12 o 
  -1  -9  20      446.15      461.72     72.09 o 
   0  -9  20      154.51      247.62     78.95 o 
   1  -9  20       83.29       51.95     72.59 o 
   2  -9  20       96.74       90.54     30.01 o 
  -3  -8  20       26.82       28.71     24.79 o 
  -2  -8  20        0.89       61.01     27.08 o 
  -1  -8  20      114.14       94.29     54.48 o 
   0  -8  20       20.60       58.58     30.17 o 
   1  -8  20       16.84       14.94     22.49 o 
   2  -8  20       12.86       14.87     20.43 o 
   3  -8  20        1.30      -12.50     26.10 o 
  -4  -7  20       51.59       24.79     27.40 o 
  -3  -7  20      480.99      352.67     87.76 o 
  -2  -7  20       26.16        7.50     27.73 o 
  -1  -7  20        5.75      -15.33     30.67 o 
   0  -7  20      250.37      226.90     51.10 o 
   1  -7  20       20.23       39.93     25.58 o 
   2  -7  20      408.23      445.19     74.71 o 
   3  -7  20        0.46       -9.93     18.19 o 
  -4  -6  20      241.16      289.71     72.10 o 
  -3  -6  20       20.56       76.67     34.91 o 
  -2  -6  20      566.83      788.54    146.16 o 
  -1  -6  20       16.18        3.92     23.41 o 
   0  -6  20       61.22       74.26     44.21 o 
   1  -6  20      158.61      171.17     98.36 o 
   2  -6  20       18.01       10.94     23.58 o 
   3  -6  20      196.52      129.40     44.53 o 
  -5  -5  20      174.09      250.86     43.19 o 
  -4  -5  20       26.93       69.82     33.93 o 
  -3  -5  20        2.96       72.10     27.40 o 
  -2  -5  20       65.49       60.51     29.55 o 
  -1  -5  20       32.42       74.89     33.07 o 
   0  -5  20      192.28      224.08     51.41 o 
   1  -5  20        5.13       16.08     22.09 o 
   2  -5  20      271.19      245.34     81.24 o 
   3  -5  20      639.66      728.18    138.65 o 
  -5  -4  20       13.57        8.48     38.50 o 
  -4  -4  20      705.25      733.40    127.24 o 
  -3  -4  20       92.75       83.12     29.36 o 
  -2  -4  20      212.16      281.24     60.62 o 
  -1  -4  20     1869.89     1951.20    150.59 o 
   0  -4  20       13.32        3.56     21.09 o 
   1  -4  20       30.88       56.12     27.28 o 
   2  -4  20       36.77      101.46     52.20 o 
   3  -4  20        7.58       29.48     18.39 o 
  -5  -3  20      321.43      415.64    100.48 o 
  -3  -3  20      486.97      555.37    109.78 o 
  -2  -3  20      279.97      296.73     61.02 o 
  -1  -3  20        4.23       15.64     46.65 o 
   0  -3  20      566.66      593.04     90.93 o 
   1  -3  20      154.94      169.53     45.20 o 
   2  -3  20      130.61      124.95     53.18 o 
   3  -3  20        7.49       15.70     23.64 o 
  -6  -2  20       53.15       58.72     32.30 o 
  -5  -2  20        0.05       18.92     32.62 o 
  -4  -2  20       61.47       98.57     34.30 o 
  -3  -2  20      335.28      547.77    131.80 o 
  -2  -2  20       73.89       91.85     32.99 o 
  -1  -2  20      509.83      668.38    150.73 o 
   0  -2  20      415.70      448.04     99.99 o 
   1  -2  20      240.61      295.23     64.03 o 
   2  -2  20     1711.29     1988.54    403.40 o 
   3  -2  20        9.77      -27.08     34.91 o 
  -6  -1  20       52.67       61.99     34.91 o 
  -5  -1  20      668.25      573.54    132.46 o 
  -4  -1  20       81.26      132.82     47.96 o 
  -3  -1  20      114.45       95.92     52.20 o 
  -2  -1  20      700.38      832.91    168.67 o 
  -1  -1  20      252.97      283.43     54.72 o 
   0  -1  20      149.18      111.04     39.31 o 
   1  -1  20      289.63      208.28     53.09 o 
   2  -1  20      104.27      138.24     47.68 o 
  -6   0  20       15.14      -29.36     26.75 o 
  -5   0  20       98.88       62.60     55.46 o 
  -4   0  20       19.55       19.57     57.42 o 
  -3   0  20      208.90      218.26     84.82 o 
  -2   0  20      254.02      267.20     88.74 o 
  -1   0  20        1.47       45.35     38.50 o 
   0   0  20      875.00      644.34    146.48 o 
   1   0  20       35.94       17.13     27.09 o 
   2   0  20      179.45      237.27     58.56 o 
  -6   1  20       16.48       34.72     27.43 o 
  -5   1  20      134.50      151.73     43.17 o 
  -4   1  20      286.52      429.01    128.54 o 
  -3   1  20       14.98      -23.82     31.97 o 
  -2   1  20        0.97        3.26     30.34 o 
  -1   1  20       50.40       46.65     33.93 o 
   0   1  20       42.32      -19.57     34.91 o 
   1   1  20      520.04      461.64    142.57 o 
  -6   2  20      583.89      869.31    113.10 o 
  -5   2  20       41.75        5.12     35.23 o 
  -4   2  20       65.74       11.42     42.09 o 
  -3   2  20       11.17       25.26     30.99 o 
  -2   2  20        1.48       -7.83     27.08 o 
  -1   2  20       29.62        3.59     29.69 o 
   0   2  20       90.42      166.71     81.56 o 
   1   2  20      379.76      227.07     96.57 o 
  -5   3  20       26.89       20.48     33.93 o 
  -4   3  20       69.71       48.61     46.00 o 
  -3   3  20      224.41      365.72    120.06 o 
  -2   3  20      191.77      180.74     74.38 o 
  -1   3  20       44.85       51.87     52.20 o 
   0   3  20        3.29       -4.89     41.43 o 
  -4   4  20      209.60      214.02     83.19 o 
  -3   4  20        0.70      -17.94     33.93 o 
  -2   4  20      253.31      228.05     70.14 o 
  -1  -8  21      435.25      551.03    122.67 o 
   0  -8  21      141.02      191.73     36.13 o 
   1  -8  21       39.72       70.51     31.97 o 
  -3  -7  21      134.88      119.41     38.17 o 
  -2  -7  21      132.32      229.68     75.04 o 
  -1  -7  21        7.53        1.30     31.65 o 
   0  -7  21      696.85      550.32    217.44 o 
   1  -7  21       50.64       26.41     21.18 o 
   2  -7  21       63.96      106.68     31.53 o 
  -3  -6  21       42.51       84.17     31.97 o 
  -2  -6  21        2.35       -9.46     27.73 o 
  -1  -6  21       90.35       93.38     34.39 o 
   0  -6  21      158.89      105.06     35.67 o 
   1  -6  21        8.91       49.45     21.68 o 
   2  -6  21      124.18       35.13     51.38 o 
  -4  -5  21      873.34      774.51    127.89 o 
  -3  -5  21        1.36      -11.74     31.97 o 
  -2  -5  21      754.95      865.10     97.14 o 
  -1  -5  21       76.87      102.75     38.18 o 
   0  -5  21       68.93       83.74     34.91 o 
   1  -5  21     1307.12     1320.65    169.00 o 
   2  -5  21       13.39       -3.13     18.91 o 
  -4  -4  21       12.76       20.88     24.47 o 
  -3  -4  21        5.09       41.43     36.87 o 
  -2  -4  21      128.07      167.84     60.19 o 
  -1  -4  21       11.28        7.65     21.65 o 
   0  -4  21       85.10       71.76     28.20 o 
   1  -4  21        0.44       44.34     22.78 o 
   2  -4  21       28.27       31.97     26.26 o 
  -3  -3  21      432.88      623.78    142.24 o 
  -2  -3  21      155.06      204.07     45.51 o 
  -1  -3  21     1637.11     1526.54    127.64 o 
   0  -3  21        0.15        2.51     44.70 o 
   1  -3  21      199.31      287.33     57.61 o 
   2  -3  21      482.81      509.62     84.54 o 
  -4  -2  21       13.67        2.57     22.84 o 
  -3  -2  21     1006.42     1191.13    164.10 o 
  -2  -2  21       66.37      114.84     52.85 o 
  -1  -2  21        1.82       54.21     25.73 o 
   0  -2  21     1122.81     1158.89    120.23 o 
   1  -2  21       90.99       87.09     29.31 o 
   2  -2  21      175.51      217.96     51.16 o 
  -5  -1  21      115.03      143.55     70.80 o 
  -4  -1  21      130.04      110.92     75.36 o 
  -3  -1  21      174.81      236.20     79.60 o 
  -2  -1  21       38.80       38.82     38.82 o 
  -1  -1  21      110.19      182.37     61.99 o 
   0  -1  21      748.38      583.37     86.54 o 
   1  -1  21        0.03      -29.51     20.07 o 
  -5   0  21        7.40       18.92     47.63 o 
  -4   0  21       69.98       54.48     59.70 o 
  -3   0  21        0.04      -23.82     32.95 o 
  -2   0  21      521.48      561.47    138.00 o 
  -1   0  21      131.05      101.79     48.94 o 
   0   0  21        0.11       -3.59     26.75 o 
   1   0  21      223.94      227.07     89.07 o 
  -5   1  21        6.26      -11.74     48.61 o 
  -4   1  21       56.32      101.46     66.55 o 
  -3   1  21       21.96       40.45     27.40 o 
  -2   1  21      105.31      139.63     48.28 o 
  -1   1  21      258.41      180.41     70.14 o 
   0   1  21       42.09       65.25     52.53 o 
  -4   2  21       95.42      163.78     76.02 o 
  -3   2  21       42.36       86.25     49.92 o 
  -2   2  21       13.04       77.32     43.06 o 
  -1   2  21      109.96       98.85     43.06 o 
  -3   3  21       81.65      109.62     60.36 o 
  -1  -7  22      302.31      348.43     92.98 o 
   0  -7  22      442.63      485.83     79.63 o 
  -2  -6  22      327.67      438.48     97.22 o 
  -1  -6  22       12.25       -5.43     20.16 o 
   0  -6  22      353.58      375.65     61.76 o 
   1  -6  22      672.48      942.53    164.10 o 
  -3  -5  22       54.78       62.31     41.43 o 
  -2  -5  22       15.11       32.15     49.59 o 
  -1  -5  22        4.69       49.38     25.17 o 
   0  -5  22        3.83       15.50     35.89 o 
   1  -5  22       37.54      -15.98     24.79 o 
  -3  -4  22        9.00       -1.30     22.84 o 
  -2  -4  22        4.52       55.03     35.72 o 
  -1  -4  22      400.21      461.13    198.36 o 
   0  -4  22       12.45       -6.17     21.19 o 
   1  -4  22      225.26      245.13     50.52 o 
  -3  -3  22      209.41      337.01     92.65 o 
  -2  -3  22      106.45       95.95     28.90 o 
  -1  -3  22       22.87        2.49     21.86 o 
   0  -3  22      522.43      463.89     77.05 o 
   1  -3  22        0.73       31.35     20.92 o 
  -4  -2  22        2.36       51.23     27.40 o 
  -3  -2  22       45.29       43.39     37.52 o 
  -2  -2  22       70.04       62.64     34.26 o 
  -1  -2  22      131.34      163.12     47.31 o 
   0  -2  22      281.30      333.04     65.52 o 
  -4  -1  22       80.76      147.79     79.28 o 
  -3  -1  22      135.81      222.50     62.64 o 
  -2  -1  22      295.36      221.20     78.95 o 
  -1  -1  22        5.17       84.82     44.04 o 
   0  -1  22        1.23      -50.89     25.45 o 
  -4   0  22      142.48      201.29     91.02 o 
  -3   0  22       52.60       79.28     33.60 o 
  -2   0  22      184.69      247.62     78.95 o 
  -1   0  22       25.02       14.03     32.62 o 
  -3   1  22       22.52       64.76     33.93 o 
  -2   1  22       13.89       -4.24     28.38 o 
                                                 
